# Supplementary material for: Clinical trial landscape of cellular therapies in bladder cancer
Source: Int J Surg. 2025 Dec 16;112(1):1891–3. doi: 10.1097/JS9.0000000000004060 (PMC12825807; doi:10.1097/JS9.0000000000004060)
Supplement: Supplementary file 1 [file js9-112-1891-001.xlsx]

## Sheet: Sheet1
Trial ID	Trial Title	Trial Phase	Trial Status	Sponsor/Collaborator Type	Primary Tested Drug: Target	Primary Tested Drug: Drug Type	Primary Endpoint	Start Date	Start Date	Trial Region	Countries	Countries Count	Primary Endpoint	Trial Outcomes
420	A Randomized Phase II Trial of Sequential Chemo-Immunotherapy Versus Immunotherapy Alone in Carcinoma in Situ of the Urinary Bladder.	II	Completed	Cooperative Group Academic Miscellaneous Not for Profit Funding Entity Government Government	Not applicable	Biological > Cellular > Cell type > Bacterial cell; Biological > Vaccine > Anticancer, vaccine; Biological > Vaccine > Prophylactic vaccine, anti-infective Small molecule > Synthetic small molecule	Complete response	2001-06-07	2001-06-07	Europe; Western Europe	Belgium; Italy; Netherlands; Portugal; Spain; Sweden; Turkey; United Kingdom	8	Complete response	Completed, Negative outcome/primary endpoint(s) not met
430	Comparative Study of Intravesical BCG Standard Dose Long-Term Maintenance Versus BCG 1/3 Dose Long-Term Maintenance Versus BCG Standard Dose Short-Term Maintenance Versus BCG 1/3 Dose Short-Term Maintenance in Intermediate and High Risk Ta, T1 Papillary Carcinoma of the Urinary Bladder	III	Completed	Cooperative Group	Not applicable	Biological > Cellular > Cell type > Bacterial cell; Biological > Vaccine > Anticancer, vaccine; Biological > Vaccine > Prophylactic vaccine, anti-infective	Overall response rate - duration Recurrence	1997-03-01	1997-03-01	Eastern Europe; Europe; Western Asia/Middle East; Western Europe	Austria; Belgium; France; Greece; Israel; Italy; Netherlands; Portugal; Romania; Turkey; United Kingdom	11	Overall response rate - duration Recurrence	Completed, Outcome indeterminate
447	A Prospective Randomized Trial for the Comparison of Two BCG Strains (Bacille Calmette-Guerin) in the Prophylaxis of Papillary Bladder Tumors Stage Ta and T1 and Treatment of Carcinoma in Situ.	III	Completed	Government	Not applicable Not applicable	Biological > Cellular > Cell type > Bacterial cell; Biological > Vaccine > Anticancer, vaccine Biological > Cellular > Cell type > Bacterial cell; Biological > Vaccine > Anticancer, vaccine; Biological > Vaccine > Prophylactic vaccine, anti-infective	Disease-free survival Overall response rate - duration Overall survival Quality of Life Time to progression	1998-11-02	1998-11-02	Europe; Western Europe	France; Switzerland	2	Disease-free survival Overall response rate - duration Overall survival Quality of Life Time to progression
5663	MCC and Carcinoma in Situ of the Bladder.	I/II	Completed	Industry, all other pharma	Not applicable	Biological > Cellular > Cell type > Bacterial cell; Natural product > Bacterial	Safety and Tolerability	other		Americas; North America	Canada	1	Safety and Tolerability
14861	Phase II/III, Multicentre, Open-Label, Randomized Study Comparing Autologous Intravesical Macrophage Cell Therapy (Bexidem) to Intravesical Bacillus Calmette-Guerin (BCG) Therapy in Patients with Superficial Papillary Bladder Cancer who have Undergone Complete Transurethral Resection.	II/III	Completed	Industry, Top 20 Pharma	Unspecified	Biological > Cellular > Cell origin > Autologous; Biological > Cellular > Cell type	Adverse Events Disease-free survival Safety and Tolerability	2004-03-03	2004-03-03	Eastern Europe; Europe; Western Europe	Belgium; France; Germany; Hungary; Luxembourg; Spain	6	Adverse Events Disease-free survival Safety and Tolerability	Completed, Positive outcome/primary endpoint(s) met
19498	Randomized, Double-blind, Multi-center Study Comparing MCC to BCG as First Line Immunotherapy in Patients with Non-muscle Invasive (Superficial) Bladder Cancer at High Risk of Recurrence or Progression	III	Terminated	Industry, all other pharma Industry, all other pharma	Not applicable	Biological > Cellular > Cell type > Bacterial cell; Natural product > Bacterial	Adverse Events Disease-free survival Recurrence	2010-12-31	2010-12-31	Americas; Asia; Australia/Oceania; Eastern Europe; Europe; North America; Western Europe	Australia; Canada; France; India; New Zealand; Russia; Ukraine; United States	8	Adverse Events Disease-free survival Recurrence	Terminated, Planned but never initiated; Terminated, Unknown
21987	The Unrelated Donor Marrow Transplantation Trial	II/III	Completed	Academic Government		Biological > Cellular > Cell origin; Biological > Cellular > Cell type > Stem cell	Disease-free survival	1995-03-01	1995-03-01	Americas; North America	United States	1	Disease-free survival
36648	Phase I/II trial of bexidem in bladder cancer	I/II	Completed	Industry, Top 20 Pharma	Unspecified	Biological > Cellular > Cell origin > Autologous; Biological > Cellular > Cell type	Safety and Tolerability	other		(N/A)			Safety and Tolerability
43119	Sequential Bacillus Calmette-Guérin and Electromotive Mitomycin-C Versus Bacillus Calmette-Guérin Alone for High Risk Superficial Bladder Cancer: a Prospective Randomised Study	III	Completed	Academic Industry, all other pharma	Not applicable	Biological > Cellular > Cell type > Bacterial cell; Biological > Vaccine > Anticancer, vaccine; Biological > Vaccine > Prophylactic vaccine, anti-infective	Complete response Overall response rate - duration Recurrence	1994-01-01	1994-01-01	Europe; Western Europe	Italy	1	Complete response Overall response rate - duration Recurrence
44149	Clinical Evaluation of Maintenance BCG Immunotherapy in Superficial Bladder Tumors.	III	Completed	Academic	Not applicable	Biological > Cellular > Cell type > Bacterial cell; Biological > Vaccine > Anticancer, vaccine; Biological > Vaccine > Prophylactic vaccine, anti-infective	Recurrence	2004-06-01	2004-06-01	Europe; Western Europe	France	1	Recurrence
44157	Phase III, Open-Label, Multi-Center Study of the Efficacy and Safety of MCC in the Treatment of Patients With Non-Muscle Invasive (Superficial) Bladder Cancer at High Risk of Progression and Who Are Refractory to BCG.	III	Completed	Industry, all other pharma Industry, all other pharma	Not applicable	Biological > Cellular > Cell type > Bacterial cell; Natural product > Bacterial	Adverse Events Disease-free survival Overall survival Safety and Tolerability Time to progression	2006-11-08	2006-11-08	Americas; North America	Canada; United States	2	Adverse Events Disease-free survival Overall survival Safety and Tolerability Time to progression	Completed, Negative outcome/primary endpoint(s) not met
48007	Poly-TLR agonist polyantigenic vaccine cadi-05 in advanced bladder cancer.	I	Completed	Industry, all other pharma	Unspecified	Biological > Cellular > Cell type > Bacterial cell; Biological > Vaccine > Therapeutic vaccine, anti-infective		other		Asia	India	1
48151	Control Group and Maintenance Treatment with Bacillus Calmette-Guerin for Superficial Bladder Cancer: A Prospective Randomized Trial	III	Completed	Cooperative Group Academic	Not applicable	Biological > Cellular > Cell type > Bacterial cell; Biological > Vaccine > Anticancer, vaccine; Biological > Vaccine > Prophylactic vaccine, anti-infective	Disease-free survival	2005-12-01	2005-12-01	Asia	Japan	1	Disease-free survival	Completed, Outcome unknown
48728	A randomized study of intravesical BCG therapy for superficial bladder cancer -The comparative study for low doses of BCG treatment A clinical study of intravesical BCG therapy	III	Terminated	Academic	Not applicable	Biological > Cellular > Cell type > Bacterial cell; Biological > Vaccine > Anticancer, vaccine; Biological > Vaccine > Prophylactic vaccine, anti-infective	Disease-free survival	2006-01-01	2006-01-01	Asia	Japan	1	Disease-free survival	Terminated, Unknown
50077	Phase II/ III pivotal study to compare TUR associated with Bexidem to TUR alone in patients with recurrent superficial papillary bladder cancer who have failed intravesical BCG therapy.	II/III	Terminated	Industry, Top 20 Pharma	Unspecified	Biological > Cellular > Cell origin > Autologous; Biological > Cellular > Cell type	Recurrence	other		Americas; North America	United States	1	Recurrence	Terminated, Business decision - Other; Terminated, Planned but never initiated
52837	Intravesically Administered BCG May Have Antiangiogenic Effects on Urinary Concentrations of Basic Fibroblast Growth Factor ( bFGF), Vascular Endothelial Growth Factor (VEGF) and Interleukin (IL-8).	II	Terminated	Academic	Not applicable	Biological > Cellular > Cell type > Bacterial cell; Biological > Vaccine > Anticancer, vaccine; Biological > Vaccine > Prophylactic vaccine, anti-infective	Recurrence	2003-10-01	2003-10-01	Americas; North America	Canada	1	Recurrence	Terminated, Lack of funding
53541	A Phase I/II Clinical Trial Evaluating DCVax-Direct, Autologous Activated Dendritic Cells For Intratumoral Injection In Patients With Solid Tumors	I/II	Closed	Industry, all other pharma	Unspecified	Biological > Cellular; Biological > Cellular > Cell origin > Autologous; Biological > Cellular > Cell type > Antigen-presenting cell > Dendritic cell; Biological > Vaccine > Anticancer, vaccine	Adverse Events Dose-limiting toxicities Immune Response Immunogenicity (other timeframe) Maximum tolerated dose Response evaluation criteria in solid tumors Safety and Tolerability	2013-06-13	2013-06-13	Americas; North America	United States	1	Adverse Events Dose-limiting toxicities Immune Response Immunogenicity (other timeframe) Maximum tolerated dose Response evaluation criteria in solid tumors Safety and Tolerability
66165	A phase IV, randomized, parallel-group, multicenter study comparing long term prophylaxis with Mitomycin C (MMC) and short term prophylaxis with MMC or Bacillus Calmette-Guerin (BCG) in non muscle-invasive bladder cancer (NMIBC).	IV	Completed	Industry, all other pharma	Unspecified	Biological > Cellular > Cell type > Bacterial cell; Biological > Vaccine > Anticancer, vaccine Small molecule > Synthetic small molecule		other		Europe; Western Europe	Germany	1
66365	Cytokine Gene Polymorphisms: Influence in the response of bladder superficila carcinoma to the immunotherapeutic treatment with BCG	Other	Completed	Academic	Not applicable	Biological > Cellular > Cell type > Bacterial cell; Biological > Vaccine > Anticancer, vaccine; Biological > Vaccine > Prophylactic vaccine, anti-infective	Immune Response Immunogenicity (other timeframe)	other		Europe; Western Europe	Portugal	1	Immune Response Immunogenicity (other timeframe)
66385	A clinical study on the relevance of urinary interferon-gamma in the prognosis of superficial bladder cancer treated with BCG immunotherapy.	Other	Completed	Academic	Not applicable	Biological > Cellular > Cell type > Bacterial cell; Biological > Vaccine > Anticancer, vaccine		2000-01-01	2000-01-01	Europe; Western Europe	Greece	1
77992	A Phase III Immucyst PMCJ-9 (Connaught strain BCG) as Bladder Instillation for Preventing Recurrence of Bladder Cancer.	III	Completed	Industry, all other pharma	Not applicable	Biological > Cellular > Cell type > Bacterial cell; Biological > Vaccine > Anticancer, vaccine; Biological > Vaccine > Prophylactic vaccine, anti-infective	Disease-free survival Safety and Tolerability	other		Asia	Japan	1	Disease-free survival Safety and Tolerability
92466	Open Label, Single Arm, Exploratory Phase I Clinical Trial to Evaluate Efficacy and Safety of Mycobacterium W (Mw) in BCG Refractory Superficial Transitional Cell Carcinoma	I	Completed	Industry, all other pharma	Unspecified	Biological > Cellular > Cell type > Bacterial cell; Biological > Vaccine > Therapeutic vaccine, anti-infective	Complete response Overall response rate Partial response Response rate	2008-10-01	2008-10-01	Asia	India	1	Complete response Overall response rate Partial response Response rate	Completed, Outcome unknown
92473	Open Label, Randomized, Multicentric, Comparative and Controlled Clinical Trial to Compare the Efficacy and Toxicity of Mycobacterium w Intra-Dermal to Intravesical BCG in Patients With Newly Diagnosed Superficial Transitional Cell Carcinoma With High Probability of Recurrence	II	Completed	Industry, all other pharma	Unspecified	Biological > Cellular > Cell type > Bacterial cell; Biological > Vaccine > Therapeutic vaccine, anti-infective	Overall response rate Quality of Life Response rate Safety and Tolerability	2008-08-28	2008-08-28	Americas; Asia; North America	India; United States	2	Overall response rate Quality of Life Response rate Safety and Tolerability	Completed, Outcome unknown
93928	Intravenous Cadi-05: Phase I Single Dose Study	I	Completed	Academic	Unspecified	Biological > Cellular > Cell type > Bacterial cell; Biological > Vaccine > Therapeutic vaccine, anti-infective		other		Asia	India	1
94926	Randomized Prospective Trial of Intravesical Bacillus Calmette-Guerin Instillation with Low Dose versus Standard Dose for Transitional Cell Carcinoma of the Urinary Bladder Low dose BCG study	III	Completed	Cooperative Group	Not applicable	Biological > Cellular > Cell type > Bacterial cell; Biological > Vaccine > Anticancer, vaccine; Biological > Vaccine > Prophylactic vaccine, anti-infective		2006-11-01	2006-11-01	Asia	Japan	1
101113	Phase I/II clinical study of MCC for the treatment of Carcinoma in situ (CIS) high grade bladder cancer, with or without papillary lesions	I/II	Completed	Industry, all other pharma	Not applicable	Biological > Cellular > Cell type > Bacterial cell; Natural product > Bacterial	Safety and Tolerability	other		(N/A)			Safety and Tolerability
105358	Prophylactic effect of 1.5-year maintenance PMCJ-9 (BCG Connaught strain) therapy for non-muscle invasive urothelial carcinoma of the bladder (NMIBC): A randomized phase III trial in Japan.	III	Completed	Cooperative Group Academic	Not applicable	Biological > Cellular > Cell type > Bacterial cell; Biological > Vaccine > Anticancer, vaccine; Biological > Vaccine > Prophylactic vaccine, anti-infective	Disease-free survival	other		Asia	Japan	1	Disease-free survival
106209	Predictive value of urinary interleukin-8 cut-off point for recurrences after TUR + induction BCG treatment in non-muscle invasive bladder tumors.	II	Completed	Government	Not applicable	Biological > Cellular > Cell type > Bacterial cell; Biological > Vaccine > Anticancer, vaccine; Biological > Vaccine > Prophylactic vaccine, anti-infective	Recurrence	other		Europe; Western Europe	Turkey	1	Recurrence
106531	Long term prognostic value of pro-apoptotic, anti-apoptotic, proliferation and invasiveness molecular markers in patients treated with BCG for high risk non-invasive bladder cancer	II	Completed	Academic	Not applicable	Biological > Cellular > Cell type > Bacterial cell; Biological > Vaccine > Anticancer, vaccine; Biological > Vaccine > Prophylactic vaccine, anti-infective		other		Americas; Europe; North America; Western Europe	Belgium; Canada	2
115537	Mitomycin C Versus Bacillus Calmette-Guerin in the Intravesical Treatment of Non-Muscle-Invasive Bladder Cancer Patients: A Randomized Phase III Non-inferiority Trial	III	Terminated	Academic Academic Academic	Not applicable	Biological > Cellular > Cell type > Bacterial cell; Biological > Vaccine > Anticancer, vaccine; Biological > Vaccine > Prophylactic vaccine, anti-infective Small molecule > Synthetic small molecule		2009-09-01	2009-09-01	Americas; North America	United States	1		Terminated, Poor enrollment
122354	Phase I Trial of Bi-shRNAfurin and GMCSF Augmented Autologous Tumor Cell Vaccine for Advanced Cancer	I	Completed	Industry, all other pharma	colony stimulating factor 2; furin, paired basic amino acid cleaving enzyme	Biological > Cellular; Biological > Cellular > Cell origin > Autologous; Biological > Cellular > Cell type > Tumour cell; Biological > Gene therapy; Biological > Nucleic acid > Nucleic acid, vector type > Non-viral vector > Electroporation; Biological > Vaccine > Anticancer, vaccine; Biological > Vaccine > Recombinant vaccine; Small molecule > Synthetic small molecule > Synthetic nucleic acid > R…	Safety and Tolerability	2009-12-01	2009-12-01	Americas; North America	United States	1	Safety and Tolerability	Completed, Outcome unknown
128543	Predictive gene signatures as strong prognostic indicators of the effectiveness of non-maintenance bacillus calmette-guerin (BCG) immunotherapy in primary pT1 bladder cancers.	Other	Completed	Academic	Not applicable	Biological > Cellular > Cell type > Bacterial cell; Biological > Vaccine > Anticancer, vaccine; Biological > Vaccine > Prophylactic vaccine, anti-infective	Gene expression profiling	other		Asia	South Korea	1	Gene expression profiling
128687	A Clinical Study of Heterozygosis on IFN-Alfa Locus is a Prognostic Indicator of BCG Response in Non-Muscle Invasive Bladder Cancer.	Other	Completed	Academic	Not applicable	Biological > Cellular > Cell type > Bacterial cell; Biological > Vaccine > Anticancer, vaccine; Biological > Vaccine > Prophylactic vaccine, anti-infective		other		Europe; Western Europe	Italy	1
131625	Maintenance Intravesical bacillus Calmette-Guerin Instillation for Ta, T1 Cancer and Carcinoma in situ of the Bladder: Randomized Controlled trial by the BCG Tokyo Strain Study Group.	II	Completed	Cooperative Group	Not applicable	Biological > Cellular > Cell type > Bacterial cell; Biological > Vaccine > Anticancer, vaccine; Biological > Vaccine > Prophylactic vaccine, anti-infective	Safety and Tolerability	other		Asia	Japan	1	Safety and Tolerability
135105	A Phase III, Randomized, Active-Controlled, Open-Label, Multicenter Study to Evaluate the Efficacy and Safety of EN3348 (MCC) as Compared With Mitomycin C in the Intravesical Treatment of Subjects With BCG Recurrent or Refractory Non-Muscle Invasive Bladder Cancer	III	Terminated	Industry, all other pharma	Not applicable	Biological > Cellular > Cell type > Bacterial cell; Natural product > Bacterial	Event-free survival Recurrence	2011-02-16	2011-02-16	Americas; Asia; Australia/Oceania; Eastern Europe; Europe; North America; Western Europe	Australia; Canada; Germany; India; Netherlands; New Zealand; Poland; Russia; Ukraine; United Kingdom; United States	11	Event-free survival Recurrence	Terminated, Poor enrollment
142575	Efficacy of immediate post-TUR mitomycin-C (MMC) instillation in high-risk non-muscle-invasive bladder cancer treated with bacillus Calmette-Guerin (BCG).	II	Completed	Academic	Not applicable	Biological > Cellular > Cell type > Bacterial cell; Biological > Vaccine > Anticancer, vaccine Small molecule > Synthetic small molecule	Recurrence	2000-01-01	2000-01-01	Asia	South Korea	1	Recurrence
144302	A Prospective Study of BCG in Patients with Non-muscle invasive bladder cancer (NMIBC).	Other	Completed	Academic	Not applicable	Biological > Cellular > Cell type > Bacterial cell; Biological > Vaccine > Anticancer, vaccine; Biological > Vaccine > Prophylactic vaccine, anti-infective	Disease-free survival Mitotic Index Overall survival Progression-free survival Recurrence	1994-01-01	1994-01-01	Europe; Western Europe	Italy	1	Disease-free survival Mitotic Index Overall survival Progression-free survival Recurrence
148864	Therapeutic effect of Intravesical Bacillus Calmette-Guerin(IMMUCYST) to nonmuscle-invasive urothelial carcinoma of bladder and examination of safety	II	Terminated	Academic	Not applicable	Biological > Cellular > Cell type > Bacterial cell; Biological > Vaccine > Anticancer, vaccine; Biological > Vaccine > Prophylactic vaccine, anti-infective	Disease-free survival	2011-01-01	2011-01-01	Asia	Japan	1	Disease-free survival	Terminated, Planned but never initiated; Terminated, Unknown
157205	A Clinical Study on the Tolerance and Efficacy of Intravesical Bacille Calmette Guerin (BCG) Treatment in Non Muscle-Invasive Bladder Cancer after Renal Transplantation.	II	Completed	Academic	Not applicable	Biological > Cellular > Cell type > Bacterial cell; Biological > Vaccine > Anticancer, vaccine		other		Europe; Western Europe	Belgium	1		Completed, Positive outcome/primary endpoint(s) met
164802	Phase III Clinical Trial in Determining Treatment Strategy for Patients with High Grade T1 Bladder Cancer Who Have pT0 Histology on the Second TUR. (JCOG1019, BC pT0 Phase III)	III	Completed	Cooperative Group Government	Not applicable	Biological > Cellular > Cell type > Bacterial cell; Biological > Vaccine > Anticancer, vaccine; Biological > Vaccine > Prophylactic vaccine, anti-infective	Disease-free survival Recurrence	2011-09-22	2011-09-22	Asia	Japan	1	Disease-free survival Recurrence	Completed, Positive outcome/primary endpoint(s) met
164941	Maintenance Therapy With Bacillus Calmette-Guerin Connaught Stain For Non-Muscle Invasive Bladder Cancer After Transurethral Resection: Prospective Study With Low-Dose Instillation	II	Terminated	Academic	Not applicable	Biological > Cellular > Cell type > Bacterial cell; Biological > Vaccine > Anticancer, vaccine; Biological > Vaccine > Prophylactic vaccine, anti-infective	Adverse Events	2011-06-01	2011-06-01	Asia	Japan	1	Adverse Events	Terminated, Unknown
171356	A 2-week Maintenance Regimen of Intravesical Instillation of Bacillus Calmette-Guerin is Safe, Adherent and Effective in Patients with Non-Muscle-Invasive Bladder Cancer: A Prospective, Multicenter Phase II Clinical Trial	II	Completed	Cooperative Group	Not applicable	Biological > Cellular > Cell type > Bacterial cell; Biological > Vaccine > Anticancer, vaccine; Biological > Vaccine > Prophylactic vaccine, anti-infective	Safety and Tolerability	other		Asia	Japan	1	Safety and Tolerability
178867	A Prospective Randomized Study of Intravesical Bacillus Calmette Guerin Therapy for Bladder Cancer: Comparison of Adverse Events and Efficacy Between the Tokyo and Connaught Strains	II	Completed	Academic	Not applicable	Biological > Cellular > Cell type > Bacterial cell; Biological > Vaccine > Anticancer, vaccine; Biological > Vaccine > Prophylactic vaccine, anti-infective Biological > Vaccine > Anticancer, vaccine; Small molecule > Synthetic small molecule	Adverse Events Complete response	2004-01-15	2004-01-15	Asia	Japan	1	Adverse Events Complete response	Completed, Outcome unknown
178997	Prevention of TaT1 bladder cancer by BCG (Imushisuto) instillation: Induction alone versus induction and maintenance	II	Completed	Academic	Not applicable	Biological > Cellular > Cell type > Bacterial cell; Biological > Vaccine > Anticancer, vaccine; Biological > Vaccine > Prophylactic vaccine, anti-infective	Progression-free survival Time to progression	2011-07-01	2011-07-01	Asia	Japan	1	Progression-free survival Time to progression	Completed, Outcome unknown
182154	Bladder cancer: Predicting response to BCG	Other	Completed	Academic	Not applicable	Biological > Cellular > Cell type > Bacterial cell; Biological > Vaccine > Anticancer, vaccine; Biological > Vaccine > Prophylactic vaccine, anti-infective		other		Americas; North America	United States	1
182377	A phase I/II multicentric Belgian prospective novel sequential chemo-immunotherapy regimen for adjuvant treatment in non-muscle invasive bladder cancer.	I/II	Completed	Academic	Not applicable	Biological > Cellular > Cell type > Bacterial cell; Biological > Vaccine > Anticancer, vaccine; Biological > Vaccine > Prophylactic vaccine, anti-infective Small molecule > Synthetic small molecule	Immune Response Immunogenicity (other timeframe) Safety and Tolerability	2011-03-04	2011-03-04	Europe; Western Europe	Belgium	1	Immune Response Immunogenicity (other timeframe) Safety and Tolerability	Completed, Outcome unknown
183401	Maintenance Therapy with Intravesical Bacillus Calmette-Guerin in Patients with Intermediate- or High-risk Non-muscle-invasive Bladder Cancer.	II	Completed	Academic	Not applicable	Biological > Cellular > Cell type > Bacterial cell; Biological > Vaccine > Anticancer, vaccine; Biological > Vaccine > Prophylactic vaccine, anti-infective	Safety and Tolerability	other		Asia	Japan	1	Safety and Tolerability
183942	A randomized Control Study to Evaluate the Prevention of Recurrence and the Safety of BCG (Bacillus Calmette-Guerin) Instillation Therapies Between Induction alone and Induction + Low-Dose Maintenance in Non-Muscle Invasive Bladder Cancer	III	Completed	Academic Government	Not applicable	Biological > Cellular > Cell type > Bacterial cell; Biological > Vaccine > Anticancer, vaccine; Biological > Vaccine > Prophylactic vaccine, anti-infective	Disease-free survival	2013-07-13	2013-07-13	Asia	Japan	1	Disease-free survival	Completed, Outcome unknown
186191	Role of Ki-67 proliferation marker in predicting recurrence of high grade Ta and T1 bladder transitional cell carcinoma	Other	Completed	Academic	Not applicable	Biological > Cellular > Cell type > Bacterial cell; Biological > Vaccine > Anticancer, vaccine; Biological > Vaccine > Prophylactic vaccine, anti-infective	Recurrence	other		Africa	Egypt	1	Recurrence
188466	Phase II Study of BC-819/PEI and BCG in Patients with Superficial Transitional Cell Bladder Carcinoma	II	Completed	Industry, all other pharma	Not applicable eukaryotic translation elongation factor 2	Biological > Cellular > Cell type > Bacterial cell; Biological > Vaccine > Anticancer, vaccine; Biological > Vaccine > Prophylactic vaccine, anti-infective Biological > Gene therapy; Biological > Nucleic acid > Nucleic acid, vector type > Non-viral vector	Adverse Events Safety and Tolerability	2013-02-01	2013-02-01	Western Asia/Middle East	Israel	1	Adverse Events Safety and Tolerability	Completed, Positive outcome/primary endpoint(s) met
189079	Treatment of High Grade Non-Muscle Invasive Urothelial Carcinoma of the Bladder by Standard Number and Dose of Intravesical BCG Instillations Versus Reduced Number of Intravesical Instillations with Standard Dose of BCG.	III	Completed	Cooperative Group	Not applicable Unspecified	Biological > Cellular > Cell type > Bacterial cell; Biological > Vaccine > Anticancer, vaccine Biological > Vaccine > Prophylactic vaccine, anti-infective; Small molecule > Synthetic small molecule Biological > Cellular > Cell type > Bacterial cell; Biological > Vaccine > Anticancer, vaccine	Recurrence	2013-05-24	2013-05-24	Europe; Western Europe	Belgium; France; Germany; Netherlands; Spain	5	Recurrence	Completed, Negative outcome/primary endpoint(s) not met
199363	A Study Evaluating the Safety and Tolerability of Percutaneous Vaccination Prior to Intravesical Instillation of Bacillus Calmette-Guerin (BCG) Mycobacteria for Non-Muscle Invasive Bladder Cancer	II	Completed	Academic Cooperative Group	Not applicable	Biological > Cellular > Cell type > Bacterial cell; Biological > Vaccine > Anticancer, vaccine; Biological > Vaccine > Prophylactic vaccine, anti-infective	Complete response	2013-10-01	2013-10-01	Americas; North America	United States	1	Complete response
200283	Pilot Study of Gemcitabine and Cisplatin Plus AGS-003-BLD in Patients With Muscle-Invasive Bladder Cancer Undergoing Neoadjuvant Cisplatin-Based Chemotherapy	II	Terminated	Academic Government Industry, all other pharma	Not applicable	Biological > Cellular > Cell origin > Autologous; Biological > Cellular > Cell type > Antigen-presenting cell > Dendritic cell; Biological > Gene therapy; Biological > Nucleic acid > Nucleic acid technology type > RNA; Biological > Nucleic acid > Nucleic acid, vector type > Non-viral vector > Electroporation; Biological > Vaccine > Anticancer, vaccine	Immunogenicity (other timeframe) Immunogenicity	2016-11-01	2016-11-01	Americas; North America	United States	1	Immunogenicity (other timeframe) Immunogenicity	Terminated, Planned but never initiated; Terminated, Unknown
206994	Optimized Treatment Strategy for HighGradeT1 (HGT1) Bladder Cancer Based on Substaging (Depth of Lamina Propria Invasion): a Prospective Observational Cohort Study	II	Completed	Academic	Not applicable	Biological > Cellular > Cell type > Bacterial cell; Biological > Vaccine > Anticancer, vaccine; Biological > Vaccine > Prophylactic vaccine, anti-infective	Recurrence	2005-04-01	2005-04-01	Europe; Western Europe	Spain	1	Recurrence
207583	Fibronectin (FN), Epidermal Growth Factor-Receptor (EGF-R) and Heparin-Binding Epidermal Growth Factor-like Growth Factor (HB- EGF) Urinary Expression and Topical Toxicity of Adjuvant Intravesical Therapy For Non Muscle Invasive Bladder Cancer (NMI-BC)	Other	Completed	Academic	Not applicable	Biological > Cellular > Cell type > Bacterial cell; Biological > Vaccine > Anticancer, vaccine; Biological > Vaccine > Prophylactic vaccine, anti-infective Small molecule > Synthetic small molecule Small molecule > Synthetic small molecule		other		Europe; Western Europe	Italy	1
208169	A Phase I/II Open Label Clinical Trial Assessing Safety and Efficacy of Intravesical Instillation of VPM1002BC in Patients With Recurrent Non-muscle Invasive Bladder Cancer After Standard BCG Therapy	I/II	Completed	Cooperative Group	Not applicable	Biological > Cellular > Cell type > Bacterial cell; Biological > Vaccine > Prophylactic vaccine, anti-infective; Biological > Vaccine > Recombinant vaccine	Adverse Events Dose-limiting toxicities Immunogenicity (other timeframe) Immunogenicity Recurrence Safety and Tolerability	2015-09-08	2015-09-08	Europe; Western Europe	Germany; Netherlands; Switzerland	3	Adverse Events Dose-limiting toxicities Immunogenicity (other timeframe) Immunogenicity Recurrence Safety and Tolerability	Completed, Positive outcome/primary endpoint(s) met
208227	Maintenance bacillus Calmette-Guerin immunotherapy for TaG3 or T1G3 and/or carcinoma in situ transitional cell carcinoma of the bladder	IV	Completed	Academic	Not applicable	Biological > Cellular > Cell type > Bacterial cell; Biological > Vaccine > Anticancer, vaccine; Biological > Vaccine > Prophylactic vaccine, anti-infective	Recurrence	other		Europe; Western Europe	Spain	1	Recurrence
210347	A Tolerability and Efficacy Study on Sequential BCG/Electromotive Drug Administration (EMDA) Mitomycin C (MMC) as the Standard Intravesical Regimen in High Risk Non Muscle Invasive Bladder Cancer (NMIBC)	II	Completed	Academic	Not applicable Not applicable	Biological > Cellular > Cell type > Bacterial cell; Biological > Vaccine > Anticancer, vaccine Biological > Cellular > Cell type > Bacterial cell; Biological > Vaccine > Anticancer, vaccine; Biological > Vaccine > Prophylactic vaccine, anti-infective Small molecule > Synthetic small molecule		2009-06-01	2009-06-01	Europe; Western Europe	United Kingdom	1
210375	A Clinical Study Assessing the Effect of Timing of 1st Recurrence on Clinical Outcome in 1st Recurrent Low Grade Ta Bladder Cancer	II	Completed	Academic	Not applicable	Biological > Cellular > Cell type > Bacterial cell; Biological > Vaccine > Anticancer, vaccine; Biological > Vaccine > Prophylactic vaccine, anti-infective	Recurrence	other		Asia	Japan	1	Recurrence
210416	A clinical study on the predictive value of GSTT1 polymorphisms in predicting the early response to induction BCG therapy in patients with non-muscle invasive bladder cancer	Other	Completed	Academic	Not applicable	Biological > Cellular > Cell type > Bacterial cell; Biological > Vaccine > Anticancer, vaccine; Biological > Vaccine > Prophylactic vaccine, anti-infective	Recurrence	other		Asia	South Korea	1	Recurrence
213220	An Open Phase I Clinical Study Assessing Safety and Tolerability of MVX-ONCO-1 in Patients With Solid Tumor Who Are Not/Not Any Longer Amenable to Standard Therapy	I	Completed	Industry, all other pharma	colony stimulating factor 2	Biological > Cellular; Biological > Cellular > Cell origin; Biological > Cellular > Cell type > Tumour cell; Biological > Nucleic acid > Nucleic acid, vector type > Non-viral vector	Adverse Events Safety and Tolerability Serious Adverse Events Vital signs	2014-03-01	2014-03-01	Europe; Western Europe	Switzerland	1	Adverse Events Safety and Tolerability Serious Adverse Events Vital signs	Completed, Positive outcome/primary endpoint(s) met
213685	Adjuvant Sequential Intravesical BCG (Bacillus Calmette-Guérin) and Electromotive Mitomycin-C (EMDA/MMC) After Transuretheral Resection (TUR) in Patients With Primary High Risk Non-Muscle Invasive Transitional Cell Carcinoma of the Bladder	II	Terminated	Academic Academic	Not applicable	Biological > Cellular > Cell type > Bacterial cell; Biological > Vaccine > Anticancer, vaccine; Biological > Vaccine > Prophylactic vaccine, anti-infective Small molecule > Synthetic small molecule	Recurrence	2015-02-24	2015-02-24	Americas; North America	United States	1	Recurrence	Terminated, Other
219712	Intradermal BCG immunization before intravesical BCG versus standard intravesical BCG therapy alone in patients with non-muscle invasive bladder cancer. A phase III, randomized, placebo controlled multicenter trial	III	Terminated	Cooperative Group Government Cooperative Group	Not applicable	Biological > Cellular > Cell type > Bacterial cell; Biological > Vaccine > Anticancer, vaccine; Biological > Vaccine > Prophylactic vaccine, anti-infective		2015-12-01	2015-12-01	Europe; Western Europe	Switzerland	1		Terminated, Planned but never initiated; Terminated, Unknown
220044	Phase II Study to Evaluate the Response to 2 Induction Courses (12 Intravesical Instillations) of Bacillus Calmette-Guérin (BCG) for High Risk Superficial Bladder Cancer	II	Completed	Academic	Not applicable	Biological > Cellular > Cell type > Bacterial cell; Biological > Vaccine > Anticancer, vaccine; Biological > Vaccine > Prophylactic vaccine, anti-infective	Complete response Disease Progression Overall response rate Response rate	2014-10-01	2014-10-01	Americas; North America	United States	1	Complete response Disease Progression Overall response rate Response rate	Completed, Outcome indeterminate
221932	Sequential Intravesical Mitomycin plus Bacillus Calmette-Guerin for Non-Muscle Invasive Urothelial Bladder Carcinoma: Translational and Phase I Clinical Trial.	I	Completed	Academic	Not applicable	Biological > Cellular > Cell type > Bacterial cell; Biological > Vaccine > Anticancer, vaccine; Biological > Vaccine > Prophylactic vaccine, anti-infective Small molecule > Synthetic small molecule	Maximum tolerated dose	2012-03-01	2012-03-01	Americas; North America	United States	1	Maximum tolerated dose
252535	Evaluating Local and Regional Immune Responses to Intravesical BCG Administration to Patients with Invasive Bladder Cancer	II	Terminated	Academic	Not applicable	Biological > Cellular > Cell type > Bacterial cell; Biological > Vaccine > Anticancer, vaccine; Biological > Vaccine > Prophylactic vaccine, anti-infective		2013-11-01	2013-11-01	Americas; North America	United States	1		Terminated, Lack of funding; Terminated, Poor enrollment
258148	A Prospective and Randomized Study on Efficacy and Safety of Intravesical Bacillus Calmette-Guerin Therapy with the Tokyo172 Versus Connaught Strain for Non-Muscle Invasive Bladder Cancer	II	Terminated	Academic	Not applicable	Biological > Cellular > Cell type > Bacterial cell; Biological > Vaccine > Anticancer, vaccine; Biological > Vaccine > Prophylactic vaccine, anti-infective Biological > Vaccine > Anticancer, vaccine; Small molecule > Synthetic small molecule	Disease-free survival	2012-04-01	2012-04-01	Asia	Japan	1	Disease-free survival	Terminated, Other
258185	A Clinical Study on Analysis of Expression of Cancer Stem-Like Cells And Epithelial Mesenchymal Transition Markers In Bacillus Calmette-Guérin Therapy For Primary Carcinoma In Situ	Other	Completed	Academic	Not applicable	Biological > Cellular > Cell type > Bacterial cell; Biological > Vaccine > Anticancer, vaccine; Biological > Vaccine > Prophylactic vaccine, anti-infective		other		Asia	Japan	1
258456	Phase I Study of Malignancies that Express NY-ESO-1 With T Cell Receptor-Transduced T Cells Targeting NY-ESO-1	I	Terminated	Academic		Biological > Cellular > Cell origin; Biological > Cellular > Cell technology type > Chimaeric antigen receptor; Biological > Cellular > Cell type; Biological > Gene therapy	Adverse Events Safety and Tolerability Tumor control rate	2015-04-15	2015-04-15	Asia	China	1	Adverse Events Safety and Tolerability Tumor control rate	Terminated, Other
259705	Intravesically Heated Thermo-chemotherapy With Mitomycin-C Prior to TURBT- Prospective Controlled Study	II	Completed	Academic	Not applicable	Biological > Cellular > Cell type > Bacterial cell; Biological > Vaccine > Anticancer, vaccine; Biological > Vaccine > Prophylactic vaccine, anti-infective Small molecule > Synthetic small molecule		2016-01-01	2016-01-01	Western Asia/Middle East	Israel	1		Completed, Outcome unknown
275997	Pilot Study of Durvalumab (MEDI4736) in Combination With Vigil in Advanced Women's Cancers	II	Completed	Academic Industry, Top 20 Pharma Industry, all other pharma	colony stimulating factor 2; furin, paired basic amino acid cleaving enzyme	Biological > Cellular; Biological > Cellular > Cell origin > Autologous; Biological > Cellular > Cell type > Tumour cell; Biological > Gene therapy; Biological > Nucleic acid > Nucleic acid, vector type > Non-viral vector > Electroporation; Biological > Vaccine > Anticancer, vaccine; Biological > Vaccine > Recombinant vaccine; Small molecule > Synthetic small molecule > Synthetic nucleic acid > R…	Adverse Events Common Terminology Criteria for Adverse Events Safety and Tolerability Vital signs	2016-06-03	2016-06-03	Americas; North America	United States	1	Adverse Events Common Terminology Criteria for Adverse Events Safety and Tolerability Vital signs	Completed, Positive outcome/primary endpoint(s) met
276984	A Clinical Trial of MAGE-A3 For The Treatment of Patients With Solid Tumors	I	Terminated	Industry, Top 20 Pharma Government	MAGE family member A3	Biological > Cellular > Cell origin > Autologous; Biological > Cellular > Cell technology type > T cell receptor; Biological > Gene therapy; Biological > Nucleic acid > Nucleic acid, vector type		2017-12-01	2017-12-01	(N/A)				Terminated, Planned but never initiated; Terminated, Unknown
278539	A Clinical Study on Determination of Immune Polarization (Th1 Vs Th2) in Tumour Tissue as a Prognostic Marker to BCG Response in Patients with High Grade Non-Muscle Invasive Bladder Cancer	Other	Completed	Academic	Not applicable	Biological > Cellular > Cell type > Bacterial cell; Biological > Vaccine > Anticancer, vaccine; Biological > Vaccine > Prophylactic vaccine, anti-infective	Immune Response Immunogenicity (other timeframe) Recurrence	other		Europe; Western Europe	Spain	1	Immune Response Immunogenicity (other timeframe) Recurrence
278599	A Randomized, Prospective, Multicenter Study in Effect of Levofloxacin on Bacillus Calmette-Guerin Induced Toxicity in Patients with Nonmuscle-Invasive Bladder Cancer	Other	Completed	Academic	Not applicable DNA gyrase (type II topoisomerase), subunit A, Escherichia coli; DNA gyrase subunit A, Bacillus anthracis; DNA gyrase subunit A, Enterobacter cloacae; DNA gyrase subunit A, Francisella tularensis; DNA gyrase subunit A, Haemophilus influenzae; DNA gyrase subunit A, Klebsiella pneumoniae; DNA gyrase subunit A, Moraxella catarrhalis; DNA gyrase subunit A, Staphylococcus aureus; DNA gy…	Biological > Cellular > Cell type > Bacterial cell; Biological > Vaccine > Anticancer, vaccine; Biological > Vaccine > Prophylactic vaccine, anti-infective Small molecule > Synthetic small molecule	Adverse Events NCI-CTC scale	other		Asia	Japan	1	Adverse Events NCI-CTC scale
280730	Initial Phase I/IIa Trial Results of An Autologous Tumor Lysate, Particle-Loaded, Dendritic Cell (TLPLDC) Vaccine in Patients With Solid Tumors	I/II	Completed	Academic	Unspecified	Biological > Cellular > Cell origin > Autologous; Biological > Cellular > Cell type > Antigen-presenting cell > Dendritic cell; Biological > Vaccine > Anticancer, vaccine	Common Terminology Criteria for Adverse Events Response evaluation criteria in solid tumors Safety and Tolerability	2012-11-26	2012-11-26	Americas; North America	United States	1	Common Terminology Criteria for Adverse Events Response evaluation criteria in solid tumors Safety and Tolerability	Completed, Outcome unknown
280970	A Phase I Dose-Escalation Study of Intravesical MK-3475 and Bacillus Calmette-Guerin (BCG) in Subjects With High Risk and BCG-Refractory Non-Muscle-Invasive Bladder Cancer	I	Completed	Academic Industry, Top 20 Pharma Government	Not applicable programmed cell death 1	Biological > Cellular > Cell type > Bacterial cell; Biological > Vaccine > Anticancer, vaccine; Biological > Vaccine > Prophylactic vaccine, anti-infective Biological > Protein > Antibody > Humanized monoclonal antibody	Common Terminology Criteria for Adverse Events Dose-limiting toxicities Maximum tolerated dose	2017-02-10	2017-02-10	Americas; North America	United States	1	Common Terminology Criteria for Adverse Events Dose-limiting toxicities Maximum tolerated dose	Completed, Negative outcome/primary endpoint(s) not met
284521	Phase Ib Study of TBI-1301 (NY-ESO-1 Specific TCR Gene Transduced Autologous T Lymphocytes) in Patients With Solid Tumors	I	Closed	Academic Industry, all other pharma Academic	cancer/testis antigen 1B	Biological > Cellular; Biological > Cellular > Cell origin > Autologous; Biological > Cellular > Cell technology type > T cell receptor > TCR-T cell; Biological > Cellular > Cell type > Blood cell > Leukocyte > Lymphocyte > T cell; Biological > Gene therapy; Biological > Nucleic acid > Nucleic acid, vector type > Viral vector > Retrovirus	Adverse Events Common Terminology Criteria for Adverse Events Safety and Tolerability	2016-09-01	2016-09-01	Americas; Asia; North America	Canada; Japan	2	Adverse Events Common Terminology Criteria for Adverse Events Safety and Tolerability
285779	Phase I Cell Dose Escalation Study to Assess the Safety and Tolerability of Genetically Engineered MAGE-A10c796T in HLA-A2+ Subjects With MAGE-A10 Positive Urothelial, Melanoma or Head and Neck Tumors	I	Completed	Industry, all other pharma	MAGE family member A10	Biological > Cellular > Cell origin > Autologous; Biological > Cellular > Cell technology type > T cell receptor; Biological > Cellular > Cell type > Blood cell > Leukocyte > Lymphocyte > T cell; Biological > Gene therapy; Biological > Nucleic acid > Nucleic acid, vector type > Viral vector > Lentivirus	Adverse Events Common Terminology Criteria for Adverse Events Complete response Disease Progression - duration Disease Progression Dose-limiting toxicities Duration of overall response Overall response rate - time Overall response rate Overall survival Partial response Progression-free survival Response evaluation criteria in solid tumors Safety and Tolerability Serious Adverse Events	2016-10-01	2016-10-01	Americas; Europe; North America; Western Europe	Canada; Spain; United Kingdom; United States	4	Adverse Events Common Terminology Criteria for Adverse Events Complete response Disease Progression - duration Disease Progression Dose-limiting toxicities Duration of overall response Overall response rate - time Overall response rate Overall survival Partial response Progression-free survival Response evaluation criteria in solid tumors Safety and Tolerability Serious Adverse Events	Completed, Negative outcome/primary endpoint(s) not met
286127	A Prospective Randomized Study Of The Comparison Intravesical BCG Therapy With Intravesical Chemotherapy Using Pirarubicin For Non Muscle Invasive Bladder Cancer With Intermediate Recurrent Risk	II	Terminated	Academic	Not applicable	Biological > Cellular > Cell type > Bacterial cell; Biological > Vaccine > Anticancer, vaccine; Biological > Vaccine > Prophylactic vaccine, anti-infective		2016-09-01	2016-09-01	Asia	Japan	1		Terminated, Planned but never initiated; Terminated, Unknown
286143	A Phase I Dose-Escalation Study of ADXS NEO Expressing Personalized Tumor Antigens, Alone and in Combination With Pembrolizumab in Subjects With Advanced or Metastatic Solid Tumors	I	Terminated	Industry, all other pharma Industry, Top 20 Pharma	Unspecified	Biological > Cellular > Cell type > Bacterial cell; Biological > Vaccine > Anticancer, vaccine; Biological > Vaccine > Recombinant vaccine	Maximum tolerated dose Treatment Emergent Adverse Events	2018-06-07	2018-06-07	Americas; North America	United States	1	Maximum tolerated dose Treatment Emergent Adverse Events	Terminated, Business decision - Other
288052	Comparison Between Intravesical BCG Therapy And Intravesical BCG And MMC Therapy For Prevention Of Recurence And Treatment Of In Situ Cancer In Non-Muscle Invasive Bladder Cancer Patients With Intermediate Or High Risk Disease.	II	Terminated	Academic	Not applicable	Biological > Cellular > Cell type > Bacterial cell; Biological > Vaccine > Anticancer, vaccine; Biological > Vaccine > Prophylactic vaccine, anti-infective	Disease-free survival	2016-10-01	2016-10-01	Asia	Japan	1	Disease-free survival	Terminated, Other; Terminated, Planned but never initiated
288376	BRAVO: High Risk Bladder Cancer: A Randomised Controlled Feasibility Study of Radical Cystectomy Against Intra-vesical Immunotherapy	III	Completed	Cooperative Group Academic Academic	Not applicable	Biological > Cellular > Cell type > Bacterial cell; Biological > Vaccine > Anticancer, vaccine; Biological > Vaccine > Prophylactic vaccine, anti-infective Small molecule > Synthetic small molecule	Treatment compliance	2015-10-01	2015-10-01	Europe; Western Europe	United Kingdom	1	Treatment compliance
291331	A Phase I Study Evaluating the Safety and Efficacy of MAGE-A3/A6 T Cell Receptor Engineered T Cells (KITE-718) in HLA-DPB1*04:01 Positive Subjects With Advanced Cancers	I	Terminated	Industry, Top 20 Pharma Government	MAGE family member A3; MAGE family member A6	Biological > Cellular > Cell origin > Autologous; Biological > Cellular > Cell technology type > T cell receptor > TCR-T cell; Biological > Cellular > Cell type > Blood cell > Leukocyte > Lymphocyte > T cell; Biological > Gene therapy; Biological > Nucleic acid > Nucleic acid, vector type > Viral vector > Lentivirus	Adverse Events Complete response Dose-limiting toxicities Overall response rate Partial response Response evaluation criteria in solid tumors Safety and Tolerability	2017-12-27	2017-12-27	Americas; North America	United States	1	Adverse Events Complete response Dose-limiting toxicities Overall response rate Partial response Response evaluation criteria in solid tumors Safety and Tolerability	Terminated, Business decision - Other
294102	Phase I Dose Escalation, Multi-tumor Study to Assess the Safety, Tolerability and Antitumor Activity of Genetically Engineered MAGE-A4C1032T in HLA-A2+ Subjects With MAGE-A4 Positive Tumors	I	Completed	Industry, all other pharma	lysosomal associated membrane protein 1; MAGE family member A4	Biological; Biological > Cellular; Biological > Cellular > Cell origin > Autologous; Biological > Cellular > Cell technology type > T cell receptor > TCR-T cell; Biological > Cellular > Cell type > Blood cell > Leukocyte > Lymphocyte > T cell; Biological > Gene therapy; Biological > Nucleic acid > Nucleic acid, vector type > Viral vector > Lentivirus	Adverse Events Common Terminology Criteria for Adverse Events Dose-limiting toxicities Safety and Tolerability Serious Adverse Events	2017-05-15	2017-05-15	Americas; North America	Canada; United States	2	Adverse Events Common Terminology Criteria for Adverse Events Dose-limiting toxicities Safety and Tolerability Serious Adverse Events	Completed, Positive outcome/primary endpoint(s) met
294438	QUILT-3.032: A Multicenter Clinical Trial of Intravesical Bacillus Calmette-Guerin (BCG) in Combination With ALT-803 (N-803) in Patients With BCG Unresponsive High Grade Non-Muscle Invasive Bladder Cancer	II/III	Completed	Industry, all other pharma	Not applicable interleukin 15 receptor subunit alpha	Biological > Cellular > Cell type > Bacterial cell; Biological > Vaccine > Anticancer, vaccine; Biological > Vaccine > Prophylactic vaccine, anti-infective Biological > Protein; Biological > Protein > Recombinant protein > Fusion protein; Biological > Protein > Recombinant protein > Recombinant interleukin	Complete response	2017-06-02	2017-06-02	Americas; North America	United States	1	Complete response	Completed, Positive outcome/primary endpoint(s) met
295060	Multi-center, Phase I Clinical Study to Evaluate the Safety and Tolerability of Multi-antigen Autologous Immune Cell Injection (MASCT-I) in Patients With Advanced Solid Tumor, and to Preliminarily Evaluate the Anti-tumor Efficacy of MASCT-I Alone, in Combination With Chemical Drugs, and in Combination With PD1 Antibody	I	Completed	Industry, all other pharma	Unspecified	Biological > Cellular > Cell origin > Autologous; Biological > Cellular > Cell type > Antigen-presenting cell > Dendritic cell	Adverse Events Safety and Tolerability Serious Adverse Events Treatment Emergent Adverse Events	2017-01-01	2017-01-01	Asia	China	1	Adverse Events Safety and Tolerability Serious Adverse Events Treatment Emergent Adverse Events	Completed, Positive outcome/primary endpoint(s) met
301913	Application of NY-ESO-1-specific TCR Affinity Enhancing Specific T Cell Therapy (TAEST16001) in Solid Tumors Except Non Small Cell Lung Cancer,Including Liver Cancer,Gastric Cancer,Esophageal Cancer and so on.	I	Completed	Academic Industry, all other pharma Industry, all other pharma	cancer/testis antigen 1B	Biological > Cellular > Cell origin; Biological > Cellular > Cell technology type > T cell receptor > TCR-T cell; Biological > Cellular > Cell type > Blood cell > Leukocyte > Lymphocyte > T cell; Biological > Gene therapy; Biological > Nucleic acid > Nucleic acid, vector type > Viral vector > Lentivirus	Common Terminology Criteria for Adverse Events Safety and Tolerability Treatment Emergent Adverse Events	2017-04-14	2017-04-14	Asia	China	1	Common Terminology Criteria for Adverse Events Safety and Tolerability Treatment Emergent Adverse Events	Completed, Outcome unknown
303565	Intervention of Advanced or Metastatic Urothelial Bladder Cancer by 4SCAR-T Cell Therapies	I/II	Completed	Industry, all other pharma	folate hydrolase 1	Biological > Cellular > Cell origin; Biological > Cellular > Cell technology type > Chimaeric antigen receptor > CAR-T cell; Biological > Cellular > Cell type > Blood cell > Leukocyte > Lymphocyte > T cell; Biological > Gene therapy; Biological > Nucleic acid > Nucleic acid, vector type	Adverse Events Common Terminology Criteria for Adverse Events Overall survival	2017-05-15	2017-05-15	Asia	China	1	Adverse Events Common Terminology Criteria for Adverse Events Overall survival	Completed, Outcome unknown
304155	QUILT-3.048: NANT Urothelial Cancer Vaccine: Combination Immunotherapy in Subjects With Urothelial Cancer Who Have Progressed on or After Chemotherapy and Anti-programmed Cell Death Protein 1 (PD-1)/Programmed Death-ligand 1 (PD-L1) Therapy	I/II	Terminated	Industry, all other pharma Industry, all other pharma	interleukin 2 receptor subunit alpha	Biological > Cellular > Cell origin > Allogeneic; Biological > Cellular > Cell technology type > haNK cell; Biological > Cellular > Cell type > Natural killer cell; Biological > Gene therapy; Biological > Nucleic acid > Nucleic acid, vector type > Non-viral vector > Plasmid	Adverse Events Common Terminology Criteria for Adverse Events Overall response rate Response evaluation criteria in solid tumors Safety and Tolerability Serious Adverse Events Treatment Emergent Adverse Events	2017-12-01	2017-12-01	(N/A)			Adverse Events Common Terminology Criteria for Adverse Events Overall response rate Response evaluation criteria in solid tumors Safety and Tolerability Serious Adverse Events Treatment Emergent Adverse Events	Terminated, Planned but never initiated; Terminated, Unknown
305936	QUILT-3.055: a Phase IIb, Multicohort, Open-Label Study of Combination Immunotherapies in Patients Who Have Previously Received Treatment with PD-1/PD-L1 Immune Checkpoint Inhibitors	II	Open	Industry, all other pharma	CD274 molecule interleukin 15 receptor subunit alpha	Biological > Cellular > Cell origin > Allogeneic; Biological > Cellular > Cell technology type > Chimaeric antigen receptor > CAR-haNK cell; Biological > Cellular > Cell technology type > haNK cell; Biological > Cellular > Cell type > Natural killer cell; Biological > Gene therapy; Biological > Nucleic acid > Nucleic acid, vector type > Viral vector Biological > Protein; Biological > Protein > Re…	Overall response rate Response evaluation criteria in solid tumors	2018-12-11	2018-12-11	Americas; North America	United States	1	Overall response rate Response evaluation criteria in solid tumors
310133	Adoptive Cell Therapy Across Cancer Diagnoses.	I/II	Completed	Academic	programmed cell death 1 cytotoxic T-lymphocyte associated protein 4	Biological > Cellular > Cell origin; Biological > Cellular > Cell type > Blood cell > Leukocyte > Lymphocyte > Tumour-infiltrating lymphocyte Biological > Protein > Antibody > Human monoclonal antibody Biological > Protein > Antibody > Human monoclonal antibody; Biological > Protein > Antibody > Monoclonal antibody, other	Adverse Events Common Terminology Criteria for Adverse Events Safety and Tolerability	2017-10-13	2017-10-13	Europe; Western Europe	Denmark	1	Adverse Events Common Terminology Criteria for Adverse Events Safety and Tolerability	Completed, Positive outcome/primary endpoint(s) met
315440	A Phase I Clinical Study To Test The Safety And Efficacy of CARMA in Patients With Recurrent Ovarian Cancer And in Patients With HER2-overexpressing Malignancies Through A Basket Trial Approach.	I	Completed	Industry, all other pharma Academic Academic Academic Academic	erb-b2 receptor tyrosine kinase 2	Biological > Cellular > Cell origin > Autologous; Biological > Cellular > Cell technology type > Chimaeric antigen receptor > CAR-M cell; Biological > Cellular > Cell type > Antigen-presenting cell > Macrophage; Biological > Gene therapy; Biological > Nucleic acid > Nucleic acid, vector type > Viral vector > Adenovirus	Adverse Events Circulating Tumor Cells Dose-limiting toxicities Overall response rate Response evaluation criteria in solid tumors Safety and Tolerability	2021-02-02	2021-02-02	Americas; North America	United States	1	Adverse Events Circulating Tumor Cells Dose-limiting toxicities Overall response rate Response evaluation criteria in solid tumors Safety and Tolerability	Completed, Positive outcome/primary endpoint(s) met
315767	A Single-center Randomized Controlled Trial of Autologous Cellular Immunotherapy in Patients With Metastatic Bladder Urothelial Carcinoma Treated With First-line Gemcitabine Plus Cisplatin	II	Terminated	Academic Industry, all other pharma		Biological > Cellular > Cell origin; Biological > Cellular > Cell technology type > T cell receptor; Biological > Gene therapy; Biological > Nucleic acid > Nucleic acid, vector type	Progression-free survival Safety and Tolerability	2018-02-26	2018-02-26	Asia	China	1	Progression-free survival Safety and Tolerability	Terminated, Lack of funding
316511	A Study to Evaluate INO-5401 in Combination with Checkpoint Inhibitors and Immune Modulators in Patients with Muscle Invasive Bladder Cancer	II	Terminated	Academic	folate hydrolase 1; telomerase reverse transcriptase; WT1 transcription factor	Biological > Cellular > Cell origin; Biological > Cellular > Cell type > Blood cell > Leukocyte > Lymphocyte > T cell; Biological > Gene therapy; Biological > Nucleic acid; Biological > Nucleic acid > Nucleic acid, vector type > Non-viral vector > Plasmid; Biological > Vaccine > Anticancer, vaccine		other		Americas; North America	United States	1		Terminated, Business decision - Drug strategy shift; Terminated, Planned but never initiated
317523	A Phase I/II Study Using the Administration of Autologous T-Cells Engineered Using the Sleeping Beauty Transposon/Transposase System to Express T-Cell Receptors Reactive Against Mutated Neoantigens in Patients With Metastatic Cancer	I/II	Terminated	Government	Unspecified	Biological > Cellular > Cell origin > Autologous; Biological > Cellular > Cell technology type > T cell receptor > TCR-T cell; Biological > Cellular > Cell type > Blood cell > Leukocyte > Lymphocyte > T cell; Biological > Gene therapy; Biological > Nucleic acid > Nucleic acid, vector type > Non-viral vector > Naked oligonucleotide	Overall response rate Response evaluation criteria in solid tumors Response rate	2024-03-08	2024-03-08	Americas; North America	United States	1	Overall response rate Response evaluation criteria in solid tumors Response rate	Terminated, Other
323877	A Phase II, Randomized, Open-label Study of Nivolumab or Nivolumab/BMS-986205 Alone or Combined With Intravesical BCG in Participants With BCG-Unresponsive, High-Risk, Non-Muscle Invasive Bladder Cancer.	II	Terminated	Industry, Top 20 Pharma Industry, Technology provider	Not applicable programmed cell death 1 indoleamine 2,3-dioxygenase 1	Biological > Cellular > Cell type > Bacterial cell; Biological > Vaccine > Anticancer, vaccine; Biological > Vaccine > Prophylactic vaccine, anti-infective Biological > Protein > Antibody > Human monoclonal antibody Small molecule > Synthetic small molecule	Adverse Events Common Terminology Criteria for Adverse Events Liver function Safety and Tolerability Serious Adverse Events	2018-08-02	2018-08-02	Americas; Asia; Australia/Oceania; Eastern Europe; Europe; North America; South America; Western Europe	Argentina; Australia; Brazil; Canada; Chile; China; France; Hong Kong, S.A.R., China; Italy; Mexico; Netherlands; Russia; Spain; Turkey; United Kingdom; United States	16	Adverse Events Common Terminology Criteria for Adverse Events Liver function Safety and Tolerability Serious Adverse Events	Terminated, Poor enrollment
324808	A First in Human, Phase I Safety Study in Two Parts to Determine the Safety, Tolerability and Anti-cancer Immune-modulatory Effects of MRx0518 in Patients With Solid Tumour Awaiting Surgical Removal of the Tumour.	I	Closed	Academic Industry, all other pharma	toll like receptor 5	Biological > Cellular > Cell type > Bacterial cell	Adverse Events C reactive protein Cardiac Telemetry Common Terminology Criteria for Adverse Events Creatinine kinase level Eosinophil levels Heart rate corrected QT interval Hematocrit level Hemoglobin Liver function Overall response rate Phosphate level PR interval QRS duration Safety and Tolerability Serious Adverse Events Serum lipids Uric acid level Vital signs	2019-04-10	2019-04-10	Europe; Western Europe	United Kingdom	1	Adverse Events C reactive protein Cardiac Telemetry Common Terminology Criteria for Adverse Events Creatinine kinase level Eosinophil levels Heart rate corrected QT interval Hematocrit level Hemoglobin Liver function Overall response rate Phosphate level PR interval QRS duration Safety and Tolerability Serious Adverse Events Serum lipids Uric acid level Vital signs
325902	A Phase I/II Open Label, Safety And Preliminary Efficacy Study of MRx0518 In Combination With Pembrolizumab In Patients With Advanced Malignancies Who Have Progressed On PD-1/PD-L1 Inhibitors	I/II	Terminated	Industry, all other pharma Industry, Top 20 Pharma	programmed cell death 1 toll like receptor 5	Biological > Protein > Antibody > Humanized monoclonal antibody Biological > Cellular > Cell type > Bacterial cell	Adverse Events Common Terminology Criteria for Adverse Events Complete response Partial response Safety and Tolerability Stable Disease	2019-01-10	2019-01-10	Americas; North America	United States	1	Adverse Events Common Terminology Criteria for Adverse Events Complete response Partial response Safety and Tolerability Stable Disease	Terminated, Business decision - Other
325905	A Phase I Open-label Study of EDP1503 Alone and in Combination With Pembrolizumab in Patients With Advanced Metastatic Colorectal Carcinoma, Triple-negative Breast Cancer, and Checkpoint Inhibitor Relapsed Tumors	I	Terminated	Industry, all other pharma Industry, Top 20 Pharma	Not applicable	Biological > Cellular > Cell type > Bacterial cell	Adverse Events Common Terminology Criteria for Adverse Events Overall response rate Safety and Tolerability	2018-12-19	2018-12-19	Americas; North America	Canada; United States	2	Adverse Events Common Terminology Criteria for Adverse Events Overall response rate Safety and Tolerability	Terminated, Business decision - Pipeline reprioritization
336851	A First in Human Phase I Trial of Binary Oncolytic Adenovirus in Combination With HER2-Specific Autologous CAR T Cells in Patients With Advanced HER2 Positive Solid Tumors	I	Open	Academic Academic Industry, all other pharma	Unspecified	Biological > Cellular > Cell origin > Autologous; Biological > Cellular > Cell technology type > Chimaeric antigen receptor > CAR-VST cell; Biological > Cellular > Cell type > Blood cell > Leukocyte > Lymphocyte > T cell; Biological > Gene therapy; Biological > Nucleic acid > Nucleic acid, vector type; Biological > Virus particles > Lytic virus Biological > Virus particles > Lytic virus	Common Terminology Criteria for Adverse Events Dose-limiting toxicities Maximum tolerated dose Safety and Tolerability	2020-12-14	2020-12-14	Americas; North America	United States	1	Common Terminology Criteria for Adverse Events Dose-limiting toxicities Maximum tolerated dose Safety and Tolerability
336947	FT500 as Monotherapy and in Combination With Immune Checkpoint Inhibitors in Subjects With Advanced Solid Tumors (Phase I)	I	Completed	Industry, all other pharma	Unspecified	Biological > Cellular > Cell origin > Allogeneic; Biological > Cellular > Cell type > Stem cell > Induced pluripotent stem cell	Dose-limiting toxicities Maximum tolerated dose	2019-02-15	2019-02-15	Americas; North America	United States	1	Dose-limiting toxicities Maximum tolerated dose	Completed, Outcome unknown
337559	One-Arm Clinical Trial For Xibofen Photodynamic Therapy Combined With Intravesical BCG Perfusion Immunotherapy For Prevention of Recurrence of Middle And High Risk Non-Muscle Invasive Bladder Cancer With TURBT	Other	Terminated	Academic	Not applicable	Biological > Cellular > Cell type > Bacterial cell; Biological > Vaccine > Anticancer, vaccine; Biological > Vaccine > Prophylactic vaccine, anti-infective Small molecule > Synthetic small molecule Small molecule > Synthetic small molecule	Disease-free survival	2019-01-01	2019-01-01	Asia	China	1	Disease-free survival	Terminated, Planned but never initiated; Terminated, Unknown
341538	A Phase I/II Study of Deep IL-15 Loaded T-Cells Alone and in Combination With Pembrolizumab in Patients With Select Solid Tumors and Lymphomas	I/II	Terminated	Industry, all other pharma Industry, Top 20 Pharma	interleukin 15	Biological > Cellular > Cell origin > Autologous; Biological > Cellular > Cell technology type > T cell receptor; Biological > Cellular > Cell type > Blood cell > Leukocyte > Lymphocyte > T cell; Biological > Gene therapy	Dose-limiting toxicities Safety and Tolerability	2018-10-24	2018-10-24	Americas; North America	United States	1	Dose-limiting toxicities Safety and Tolerability	Terminated, Other
344843	A Phase I/IIa Study to Evaluate the Safety, Proliferation and Persistence of GEN-011, an Autologous Adoptive Cell Therapy Targeting Neoantigens in Solid Tumors.	I/II	Terminated	Industry, all other pharma	Unspecified	Biological > Cellular > Cell origin > Autologous; Biological > Cellular > Cell technology type > T cell receptor; Biological > Cellular > Cell type > Blood cell > Leukocyte > Lymphocyte > T cell; Biological > Gene therapy	Adverse Events Common Terminology Criteria for Adverse Events Treatment Emergent Adverse Events	2020-11-11	2020-11-11	Americas; North America	United States	1	Adverse Events Common Terminology Criteria for Adverse Events Treatment Emergent Adverse Events	Terminated, Business decision - Other
346397	Phase Ib Study of Avelumab Plus Bacille Calmette-Guerin (BCG) in Patients With Non-muscle Invasive Bladder Cancer (ABC Trial)	I/II	Completed	Academic Industry, all other pharma	Not applicable CD274 molecule	Biological > Cellular > Cell type > Bacterial cell; Biological > Vaccine > Anticancer, vaccine; Biological > Vaccine > Prophylactic vaccine, anti-infective Biological > Protein > Antibody > Human monoclonal antibody; Biological > Protein > Antibody > Monoclonal antibody, other	Dose-limiting toxicities Safety and Tolerability	2019-05-01	2019-05-01	Americas; North America	United States	1	Dose-limiting toxicities Safety and Tolerability	Completed, Positive outcome/primary endpoint(s) met
350064	Evaluation of CAR (Chimeric Antigen Receptor) Modified Autologous T Cell CCT301-59 in Patients With Recurrent or Refractory Solid Tumors on the Basis of Safety, Tolerability and Anti-tumor Activity Study.	I	Terminated	Industry, all other pharma Academic	receptor tyrosine kinase like orphan receptor 2	Biological > Cellular > Cell origin > Autologous; Biological > Cellular > Cell technology type > Chimaeric antigen receptor > CAR-T cell; Biological > Cellular > Cell type > Blood cell > Leukocyte > Lymphocyte > T cell; Biological > Gene therapy; Biological > Nucleic acid > Nucleic acid, vector type > Viral vector > Lentivirus	Common Terminology Criteria for Adverse Events Complete response NCI-CTC scale Overall response rate Partial response Progressive disease rate Response evaluation criteria in solid tumors Safety and Tolerability Stable Disease	2019-05-16	2019-05-16	Asia	China	1	Common Terminology Criteria for Adverse Events Complete response NCI-CTC scale Overall response rate Partial response Progressive disease rate Response evaluation criteria in solid tumors Safety and Tolerability Stable Disease	Terminated, Other
350735	A Phase Ia/Ib, Open-label First-in-human Study of the Safety, Tolerability and Feasibility of Gene-edited Autologous NeoTCR-T Cells (NeoTCR-P1) Administered as a Single Agent or in Combination With Anti-PD-1 to Patients With Locally Advanced or Metastatic Solid Tumors	I	Completed	Industry, all other pharma	Unspecified	Biological > Cellular > Cell origin > Autologous; Biological > Cellular > Cell technology type > T cell receptor > TCR-T cell; Biological > Cellular > Cell type > Blood cell > Leukocyte > Lymphocyte > T cell; Biological > Gene therapy; Biological > Nucleic acid > Nucleic acid, vector type	Adverse Events Common Terminology Criteria for Adverse Events Dose-limiting toxicities Maximum tolerated dose Safety and Tolerability	2019-07-03	2019-07-03	Americas; North America	United States	1	Adverse Events Common Terminology Criteria for Adverse Events Dose-limiting toxicities Maximum tolerated dose Safety and Tolerability	Completed, Positive outcome/primary endpoint(s) met
351387	Treatment of High-risk Non-muscle Invasive Bladder Cancer With IMUNO BGC Moreau RJ as Prophylaxis of Recurrence and Progression.	II	Open	Industry, all other pharma Academic	Unspecified	Biological > Cellular > Cell type > Bacterial cell	Progression-free survival	2019-05-17	2019-05-17	Europe; Western Europe	Spain	1	Progression-free survival
351623	A Phase I Dose Escalation Study To Assess Safety And Efficacy Of ADP-A2M4CD8 As Monotherapy Or In Combination With Either Nivolumab Or Pembrolizumab In HLA-A2+ Subjects With MAGE-A4 Positive Tumors (SURPASS)	I	Closed	Industry, all other pharma	lysosomal associated membrane protein 1; MAGE family member A4	Biological > Cellular; Biological > Cellular > Cell origin > Autologous; Biological > Cellular > Cell technology type > T cell receptor > TCR-T cell; Biological > Cellular > Cell type > Blood cell > Leukocyte > Lymphocyte > T cell; Biological > Gene therapy; Biological > Nucleic acid > Nucleic acid, vector type > Viral vector > Lentivirus	Adverse Events Dose-limiting toxicities Safety and Tolerability	2019-08-20	2019-08-20	Americas; Europe; North America; Western Europe	Belgium; Canada; Spain; United States	4	Adverse Events Dose-limiting toxicities Safety and Tolerability
352087	Alterations in DNS Damage Response, Tumor Mutation Burden and MSI Status as Potential Marker of Clinical Benefit from BCG Treatment in Nonmuscle Invasive Bladder Cancer	I	Completed	Academic	Not applicable	Biological > Cellular > Cell type > Bacterial cell; Biological > Vaccine > Anticancer, vaccine; Biological > Vaccine > Prophylactic vaccine, anti-infective		2019-06-20	2019-06-20	Asia	China	1		Completed, Outcome unknown
352253	Open-Label Phase I Study of PD-L1 t-haNK In Subjects With Locally Advanced Or Metastatic Solid Cancers	I	Closed	Industry, all other pharma	CD274 molecule	Biological > Cellular > Cell origin > Allogeneic; Biological > Cellular > Cell technology type > Chimaeric antigen receptor > CAR-haNK cell; Biological > Cellular > Cell technology type > haNK cell; Biological > Cellular > Cell type > Natural killer cell; Biological > Gene therapy; Biological > Nucleic acid > Nucleic acid, vector type > Viral vector	Adverse Events Common Terminology Criteria for Adverse Events Maximum tolerated dose Safety and Tolerability Serious Adverse Events Treatment Emergent Adverse Events	2019-07-18	2019-07-18	Americas; North America	United States	1	Adverse Events Common Terminology Criteria for Adverse Events Maximum tolerated dose Safety and Tolerability Serious Adverse Events Treatment Emergent Adverse Events
358406	Long-term, Non-interventional, Observational Study Following Treatment With Fate Therapeutics FT500 Cellular Immunotherapy	I	Terminated	Industry, all other pharma	Unspecified	Biological > Cellular > Cell origin > Allogeneic; Biological > Cellular > Cell type > Stem cell > Induced pluripotent stem cell	Overall survival	2019-06-11	2019-06-11	Americas; North America	United States	1	Overall survival	Terminated, Business decision - Pipeline reprioritization
360101	A Pharmacokinetic Sub-Study of QUILT-3.032 (CA ALT-803-01-16): A Multicenter Clinical Trial of Intravesical Bacillus Calmette-Guerin (BCG) in Combination With ALT-803 in Patients With BCG Unresponsive High Grade Non-Muscle Invasive Bladder Cancer	I	Terminated	Industry, all other pharma	Not applicable interleukin 15 receptor subunit alpha	Biological > Cellular > Cell type > Bacterial cell; Biological > Vaccine > Anticancer, vaccine; Biological > Vaccine > Prophylactic vaccine, anti-infective Biological > Protein; Biological > Protein > Recombinant protein > Fusion protein; Biological > Protein > Recombinant protein > Recombinant interleukin	Area under the curve score Cmax Drug clearance Elimination half-life Plasma concentration Tmax Volume of distribution	2019-12-09	2019-12-09	Americas; North America	United States	1	Area under the curve score Cmax Drug clearance Elimination half-life Plasma concentration Tmax Volume of distribution	Terminated, Business decision - Other; Terminated, Poor enrollment
362228	Phase I/II Trial of Bacillus Calmette-Guérin (BCG) and Intravesical Gemcitabine for Patients With BCG-Relapsing High-Grade Non-Muscle Invasive Bladder Cancer.	I/II	Closed	Academic	Not applicable	Biological > Cellular > Cell type > Bacterial cell; Biological > Vaccine > Anticancer, vaccine; Biological > Vaccine > Prophylactic vaccine, anti-infective Small molecule > Synthetic small molecule	Common Terminology Criteria for Adverse Events Complete response Maximum tolerated dose Safety and Tolerability Serious Adverse Events	2019-11-22	2019-11-22	Americas; North America	United States	1	Common Terminology Criteria for Adverse Events Complete response Maximum tolerated dose Safety and Tolerability Serious Adverse Events
365302	A Phase I/Ib Study to Evaluate the Safety, Tolerability, Biological and Clinical Activities of GEN-001 in Combination With Avelumab in Patients With Advanced Solid Tumors Who Have Progressed During or After Treatment With Anti-PD-(L)1 Therapy	I	Terminated	Industry, all other pharma	Unspecified	Biological > Cellular > Cell type > Bacterial cell	Adverse Events Common Terminology Criteria for Adverse Events Dose-limiting toxicities Overall response rate Response evaluation criteria in solid tumors Safety and Tolerability	2020-10-26	2020-10-26	Americas; North America	United States	1	Adverse Events Common Terminology Criteria for Adverse Events Dose-limiting toxicities Overall response rate Response evaluation criteria in solid tumors Safety and Tolerability	Terminated, Business decision - Other
370357	Oncological Outcomes of Different Patterns of Tumor Recurrence at First Evaluation After Bacillus Calmette-Guerin Induction Therapy for Intermediate and High Risk Non Muscle Invasive Bladder Cancer	II	Completed	Academic	Not applicable	Biological > Cellular > Cell type > Bacterial cell; Biological > Vaccine > Anticancer, vaccine; Biological > Vaccine > Prophylactic vaccine, anti-infective		2020-03-01	2020-03-01	Africa	Egypt	1		Completed, Outcome unknown
372785	Comparative study of Intravesical Bacille Calmette Guerin vs Hyperthermic Intravesical Chemotherapy (HIVEC)with Mitomycin-c in Superficial Urinary Bladder Carcinoma Following TURBT	IV	Closed	Academic	Not applicable	Biological > Cellular > Cell type > Bacterial cell; Biological > Vaccine > Anticancer, vaccine; Biological > Vaccine > Prophylactic vaccine, anti-infective		2020-03-31	2020-03-31	Asia	India	1
376099	A Phase I/IIa, Open-Label, Multi-Center Study Evaluating the Safety and Anti-Tumor Activity of Ex Vivo Expanded, Autologous Natural Killer Cells (SNK01) in Combination With Trastuzumab or Cetuximab in Subjects With Advanced/Metastatic HER2- or EGFR-Expressing Cancers	I/II	Terminated	Industry, all other pharma	Unspecified	Biological > Cellular; Biological > Cellular > Cell origin > Autologous; Biological > Cellular > Cell type > Natural killer cell; Biological > Nucleic acid > Nucleic acid, vector type	Common Terminology Criteria for Adverse Events Complete response Overall response rate Partial response Response evaluation criteria in solid tumors Stable Disease	2021-03-01	2021-03-01	Americas; North America	United States	1	Common Terminology Criteria for Adverse Events Complete response Overall response rate Partial response Response evaluation criteria in solid tumors Stable Disease	Terminated, Planned but never initiated; Terminated, Unknown
376783	An Open label, Multi-centre, Randomized control trial for reinitiating intravesical BCG therapy vs resumption in patients of Non Muscle Invasive Bladder Cancer with interruption of therapy due to the COVID-19 (ICON STUDY)	IV	Planned	Government	Not applicable	Biological > Cellular > Cell type > Bacterial cell; Biological > Vaccine > Anticancer, vaccine; Biological > Vaccine > Prophylactic vaccine, anti-infective		2020-06-18	2020-06-18	Asia	India	1
379485	A Phase I Clinical Trial of DPX-SurMAGE ± CPA Prior To Transurethral Resection of Recurrent Low-Grade or High-Grade Non-Muscle Invasive Bladder Cancer	I	Planned	Academic Industry, all other pharma	baculoviral IAP repeat containing 5; MAGE family member A9	Biological > Cellular > Cell origin; Biological > Cellular > Cell technology type > T cell receptor; Biological > Cellular > Cell type > Blood cell > Leukocyte > Lymphocyte > T cell; Biological > Gene therapy; Biological > Nucleic acid > Nucleic acid, vector type > Non-viral vector; Biological > Peptide		2022-12-01	2022-12-01	Americas; North America	Canada	1
382423	A Phase Ib Trial to Evaluate the Safety and Efficacy of Fecal Microbial Transplantation (FMT) in Combination With Nivolumab in Subjects With Metastatic or Inoperable Melanoma, Microsatellite Instability-high (MSI-H) or Mismatch-repair Deficient (dMMR) Cancer, or Non-Small Cell Lung Cancer (NSCLC)	I/II	Completed	Industry, all other pharma	Not applicable	Biological > Cellular > Cell type > Bacterial cell	Adverse Events Immune-related response evaluation criteria in solid tumors Overall response rate Response evaluation criteria in solid tumors	2020-11-01	2020-11-01	Western Asia/Middle East	Israel	1	Adverse Events Immune-related response evaluation criteria in solid tumors Overall response rate Response evaluation criteria in solid tumors
383231	A Clinical Study of GEN-001 for the Treatment of Solid Tumour	I	Terminated	Academic Industry, all other pharma Industry, all other pharma	Unspecified	Biological > Cellular > Cell type > Bacterial cell		2020-08-11	2020-08-11	Asia	South Korea	1		Terminated, Business decision - Other
384514	A Phase Ia/b Dose Finding, Open-label Study to Evaluate Safety and Toxicity of Intravesical Instillation of TARA-002 in Adults With High-grade Non-muscle Invasive Bladder Cancer	I	Completed	Industry, all other pharma	toll like receptor 4	Biological > Cellular > Cell origin; Biological > Cellular > Cell type	Adverse Events Dose-limiting toxicities Maximum tolerated dose Safety and Tolerability	2022-03-10	2022-03-10	Americas; Eastern Europe; Europe; North America	Moldova Republic; Romania; Ukraine; United States	4	Adverse Events Dose-limiting toxicities Maximum tolerated dose Safety and Tolerability	Completed, Outcome unknown
384983	The Short Term Oncological Outcome Of Intravesical BCG Vs Intravesical Gemcitabine/Docetaxel Sequential Therapy In NMIBC: A Prospective Randomised Trial	II	Planned	Academic	Not applicable	Biological > Cellular > Cell type > Bacterial cell; Biological > Vaccine > Anticancer, vaccine; Biological > Vaccine > Prophylactic vaccine, anti-infective	Recurrence	2020-09-01	2020-09-01	Asia	India	1	Recurrence
389409	Intravesical Recombinant BCG (Bacillus Calmette Guerin) Followed by Perioperative Chemo-immunotherapy for Patients With Muscle-invasive Bladder Cancer (MIBC). A Multicenter, Single-arm Phase II Trial	II	Closed	Cooperative Group	Not applicable	Biological > Cellular > Cell type > Bacterial cell; Biological > Vaccine > Anticancer, vaccine; Biological > Vaccine > Prophylactic vaccine, anti-infective	Complete response	2022-06-24	2022-06-24	Europe; Western Europe	Switzerland	1	Complete response
389673	Multicenter, Open-label, Adaptive Design Phase I Trial With Genetically Modified T-cells Carrying Universal Chimeric Antigen Receptors (UniCAR02-T) in Combination With PSMA Peptide Target Module (TMpPSMA) for the Treatment of Patients With Progressive Disease After Standard Systemic Therapy in Cancers With Positive PSMA Marker	I	Terminated	Industry, all other pharma Industry, all other pharma	folate hydrolase 1	Biological > Cellular > Cell origin > Autologous; Biological > Cellular > Cell technology type > Chimaeric antigen receptor > CAR-T cell; Biological > Cellular > Cell type > Blood cell > Leukocyte > Lymphocyte > T cell; Biological > Gene therapy; Biological > Nucleic acid > Nucleic acid, vector type > Viral vector > Lentivirus	Adverse Events Common Terminology Criteria for Adverse Events Dose-limiting toxicities Maximum tolerated dose Safety and Tolerability	2020-11-23	2020-11-23	Europe; Western Europe	Germany	1	Adverse Events Common Terminology Criteria for Adverse Events Dose-limiting toxicities Maximum tolerated dose Safety and Tolerability	Terminated, Other
389844	ATTAMAGE-A1.: Phase I/II Study of Autologous CD8+ and CD4+ Transgenic T Cells Expressing High Affinity MAGE-A1-Specific T-Cell Receptor (TCR) Combined With Atezolizumab in Patients With Metastatic MAGE-A1 Expressing Cancer.	I/II	Terminated	Academic Industry, all other pharma		Biological > Cellular > Cell origin; Biological > Cellular > Cell technology type > T cell receptor; Biological > Gene therapy; Biological > Nucleic acid > Nucleic acid, vector type	Adverse Events Complete response Overall response rate Partial response Response evaluation criteria in solid tumors Response rate Safety and Tolerability Stable Disease	2021-03-14	2021-03-14	Americas; North America	United States	1	Adverse Events Complete response Overall response rate Partial response Response evaluation criteria in solid tumors Response rate Safety and Tolerability Stable Disease	Terminated, Poor enrollment
391342	A Phase I/II Study of EG-70 as an Intravesical Administration to Patients With BCG Unresponsive Non-Muscle Invasive Bladder Cancer (NMIBC) and High-Risk NMIBC Patients Who Are BCG Naïve or Received Incomplete BCG Treatment	I/II	Open	Industry, all other pharma	DExD/H-box helicase 58; interleukin 12A	Biological > Cellular > Cell type > Stem cell > Induced pluripotent stem cell; Biological > Gene therapy; Biological > Nucleic acid > Nucleic acid, vector type > Non-viral vector > Plasmid	Adverse Events Common Terminology Criteria for Adverse Events Complete response Recurrence Safety and Tolerability Treatment Emergent Adverse Events	2021-04-22	2021-04-22	Africa; Americas; Asia; Australia/Oceania; Europe; North America; Western Europe	Australia; Canada; France; Germany; Italy; South Korea; Spain; Taiwan, China; United States	9	Adverse Events Common Terminology Criteria for Adverse Events Complete response Recurrence Safety and Tolerability Treatment Emergent Adverse Events
393763	Nordic Urothelial Cancer Research Group Study on Reduced BCG Dwell-Time in High Risk NMIBC	IV	Closed	Academic Academic Academic Academic Academic	Not applicable	Biological > Cellular > Cell type > Bacterial cell; Biological > Vaccine > Anticancer, vaccine; Biological > Vaccine > Prophylactic vaccine, anti-infective		2021-02-03	2021-02-03	Europe; Western Europe	Denmark; Iceland; Norway; Sweden	4
396530	A Phase II Switch Maintenance Study of MRx0518 and Avelumab in Patients With Unresectable Locally Advanced or Metastatic Urothelial Carcinoma Who Did Not Progress on First-Line Platinum-Containing Chemotherapy	II	Terminated	Industry, all other pharma Industry, Top 20 Pharma Industry, Top 20 Pharma	toll like receptor 5	Biological > Cellular > Cell type > Bacterial cell	Adverse Events Common Terminology Criteria for Adverse Events Progression-free survival Progressive disease rate Response evaluation criteria in solid tumors Safety and Tolerability	2022-03-01	2022-03-01	Americas; North America	United States	1	Adverse Events Common Terminology Criteria for Adverse Events Progression-free survival Progressive disease rate Response evaluation criteria in solid tumors Safety and Tolerability	Terminated, Business decision - Other
399443	A Phase I/II Study of RTX-224 for the Treatment of Patients With Advanced Solid Tumors	I/II	Terminated	Industry, all other pharma	TNF receptor superfamily member 9	Biological > Cellular; Biological > Cellular > Cell origin > Allogeneic; Biological > Cellular > Cell type > Blood cell > Erythrocyte; Biological > Gene therapy; Biological > Nucleic acid > Nucleic acid, vector type	Adverse Events Dose-limiting toxicities Safety and Tolerability Treatment Emergent Adverse Events	2022-01-12	2022-01-12	Americas; North America	United States	1	Adverse Events Dose-limiting toxicities Safety and Tolerability Treatment Emergent Adverse Events	Terminated, Other
399610	Systemic Immunological Response of Bladder Cancer Patients Under Bacillus Calmette Guerin Treatment	III	Completed	Academic Cooperative Group	Not applicable	Biological > Cellular > Cell type > Bacterial cell; Biological > Vaccine > Anticancer, vaccine; Biological > Vaccine > Prophylactic vaccine, anti-infective	Immune Response Immunogenicity (other timeframe)	2021-01-01	2021-01-01	Americas; South America	Brazil	1	Immune Response Immunogenicity (other timeframe)	Completed, Outcome unknown
405324	Clinical Study on the Dose and Safety of Intravesical Instillation of SHR-1501 and BCG in the Treatment of Non-Muscle Invasive Bladder Cancer (NMIBC)	II	Open	Academic	Not applicable interleukin 15 receptor subunit alpha	Biological > Cellular > Cell type > Bacterial cell; Biological > Vaccine > Anticancer, vaccine; Biological > Vaccine > Prophylactic vaccine, anti-infective Biological > Protein; Biological > Protein > Recombinant protein > Fusion protein	Dose-limiting toxicities Maximum tolerated dose	2021-06-07	2021-06-07	Asia	China	1	Dose-limiting toxicities Maximum tolerated dose
406360	A Phase 1, First-in-Human, Open-label Single Agent Study of SUPLEXA Therapeutic Cells in Patients With Metastatic Solid Tumours and Haematologic Malignancies	I	Completed	Industry, all other pharma		Biological > Cellular; Biological > Cellular > Cell origin > Autologous; Biological > Cellular > Cell type > Mononuclear cell	Adverse Events Dose-limiting toxicities Safety and Tolerability Serious Adverse Events	2022-04-28	2022-04-28	Australia/Oceania	Australia	1	Adverse Events Dose-limiting toxicities Safety and Tolerability Serious Adverse Events	Completed, Outcome unknown
407446	A Phase I Dose Finding Study to Evaluate Safety and Efficacy of CYTO NK-203 for the Treatment of Patients with Prostrate, NSCLC, Pancreas, Bladder, Cholangiocarcinoma	I	Planned	Industry, all other pharma	prostate stem cell antigen	Biological > Cellular > Cell origin > Allogeneic; Biological > Cellular > Cell technology type > Chimaeric antigen receptor > CAR-NK cell; Biological > Cellular > Cell type > Natural killer cell; Biological > Gene therapy; Biological > Nucleic acid > Nucleic acid, vector type		2022-12-01	2022-12-01	(N/A)
410339	A Phase I/II, First-in-Human, Open-Label, Two Part Clinical Trial of TK-8001 (MAGE-A1--Directed TCR Transduced Autologous CD8+ T-cells) in Patients With HLA-A*02:01 Genotype and Advanced Stage/Metastatic, MAGE-A1+ Solid Tumors That Either Have No Further Approved Therapeutic Alternative(s) or Are in a Non-Curable State and Have Received a Minimum of Two Lines of Systemic Therapy	I/II	Terminated	Industry, all other pharma	MAGE family member A1	Biological > Cellular > Cell origin > Autologous; Biological > Cellular > Cell technology type > T cell receptor > TCR-T cell; Biological > Cellular > Cell type > Blood cell > Leukocyte > Lymphocyte > T cell; Biological > Gene therapy; Biological > Nucleic acid > Nucleic acid, vector type > Viral vector	Adverse Events Complete response Disease Progression Dose-limiting toxicities Immune-related response evaluation criteria in solid tumors Overall response rate Response evaluation criteria in solid tumors Safety and Tolerability Serious Adverse Events Stable Disease Treatment Emergent Adverse Events	2022-07-29	2022-07-29	Europe; Western Europe	Belgium; Germany; Netherlands; Spain; United Kingdom	5	Adverse Events Complete response Disease Progression Dose-limiting toxicities Immune-related response evaluation criteria in solid tumors Overall response rate Response evaluation criteria in solid tumors Safety and Tolerability Serious Adverse Events Stable Disease Treatment Emergent Adverse Events	Terminated, Business decision - Other
413361	A Multicenter, Randomized, Double-blind, Controlled Phase III Non-inferiority Study Assessing Efficacy and Safety of VERITY-BCG in Management of Intermediate and High-risk Non-muscle Invasive Bladder Cancer (NMIBC) in BCG-naive Patients	III	Open	Industry, all other pharma	Unspecified	Biological > Cellular > Cell type > Bacterial cell; Biological > Vaccine > Anticancer, vaccine	Disease-free survival Recurrence	2024-04-24	2024-04-24	Americas; North America	Canada	1	Disease-free survival Recurrence
415427	A Phase I, Open-Label, Multicenter Study of FT538 in Combination With Monoclonal Antibodies in Subjects With Advanced Solid Tumors	I	Terminated	Industry, all other pharma	CD38 molecule; Fc fragment of IgG receptor IIIb	Biological > Cellular; Biological > Cellular > Cell origin > Allogeneic; Biological > Gene therapy	Adverse Events Safety and Tolerability	2021-10-15	2021-10-15	Americas; North America	United States	1	Adverse Events Safety and Tolerability	Terminated, Business decision - Pipeline reprioritization
416355	A Phase Ia/b Dose Finding, Open-label Study to Evaluate Safety and Toxicity of Intravesical Instillation of TARA-002 in Adults With High-grade Non-muscle Invasive Bladder Cancer	I	Completed	Industry, all other pharma	toll like receptor 4	Biological > Cellular > Cell origin; Biological > Cellular > Cell type	Adverse Events Complete response Safety and Tolerability	2023-05-08	2023-05-08	Americas; Eastern Europe; Europe; North America	Moldova Republic; Romania; United States	3	Adverse Events Complete response Safety and Tolerability	Completed, Outcome unknown
418084	Comparison of Intravesical Adjuvant Therapy in Bladder Cancer With Two Different Maintenance Regimens Of Mitomycin And BCG	I	Completed	Academic	Not applicable	Biological > Cellular > Cell type > Bacterial cell; Biological > Vaccine > Anticancer, vaccine; Biological > Vaccine > Prophylactic vaccine, anti-infective Small molecule > Synthetic small molecule		other		Asia	India	1		Completed, Negative outcome/primary endpoint(s) not met
419813	Phase I/II Trial of Autologous Rapamycin-Resistant Th1/Tc1 (RAPA-201) Cell Therapy of PD-(L)1 Resistant Solid Tumors	I/II	Open	Industry, all other pharma	Unspecified	Biological > Cellular > Cell origin > Autologous; Biological > Cellular > Cell type > Blood cell > Leukocyte > Lymphocyte > T cell	Safety and Tolerability	2021-08-01	2021-08-01	Americas; North America	United States	1	Safety and Tolerability
420130	Optimal Adjuvant Intravesical Therapy for Intermediate Risk Non Muscle Invasive Bladder Cancer: A Randomized Controlled Trial	II	Open	Academic	Not applicable	Biological > Cellular > Cell type > Bacterial cell; Biological > Vaccine > Anticancer, vaccine; Biological > Vaccine > Prophylactic vaccine, anti-infective		2021-12-01	2021-12-01	Africa	Egypt	1
422507	A Phase I, Open-Label, Multicenter Study of FT536 as Monotherapy and in Combination With Monoclonal Antibodies in Subjects With Advanced Solid Tumors	I	Terminated	Industry, all other pharma	MHC class I polypeptide-related sequence A; MHC class I polypeptide-related sequence B	Biological > Cellular > Cell origin > Allogeneic; Biological > Cellular > Cell technology type > Chimaeric antigen receptor > CAR-NK cell; Biological > Cellular > Cell type > Stem cell > Induced pluripotent stem cell; Biological > Gene therapy; Biological > Nucleic acid > Nucleic acid, vector type	Adverse Events Common Terminology Criteria for Adverse Events Safety and Tolerability	2022-05-31	2022-05-31	Americas; North America	United States	1	Adverse Events Common Terminology Criteria for Adverse Events Safety and Tolerability	Terminated, Business decision - Pipeline reprioritization
423998	Clinical Study On The Safety And Efficacy of CART Cells In The Treatment of Advanced Urinary System Tumors	II	Open	Industry, all other pharma	CD19 molecule; mesothelin	Biological > Cellular > Cell origin; Biological > Cellular > Cell technology type > Chimaeric antigen receptor > CAR-T cell; Biological > Cellular > Cell type > Blood cell > Leukocyte > Lymphocyte > T cell; Biological > Gene therapy; Biological > Nucleic acid > Nucleic acid, vector type	Complete response Objective remission rate Partial response Safety and Tolerability	2022-01-28	2022-01-28	Asia	China	1	Complete response Objective remission rate Partial response Safety and Tolerability
429148	A preliminary clinical study on the efficacy and safety of HLA-independent T cell receptor-modified T cells (Hi-TCR-T) in the treatment of advanced refractory thymic and ureteral cancers	Other	Open	Academic		Biological > Cellular > Cell origin; Biological > Cellular > Cell technology type > T cell receptor; Biological > Gene therapy; Biological > Nucleic acid > Nucleic acid, vector type	Complete response Duration of overall response Overall response rate Partial response Progression-free survival Progressive disease rate Stable Disease Time to progression	2021-12-08	2021-12-08	Asia	China	1	Complete response Duration of overall response Overall response rate Partial response Progression-free survival Progressive disease rate Stable Disease Time to progression
429937	Machine Learning-Based Prediction of BCG Response in High-Risk Non-Muscle Invasive Bladder Cancer Patients	II	Open	Academic	Not applicable	Biological > Cellular > Cell type > Bacterial cell; Biological > Vaccine > Anticancer, vaccine; Biological > Vaccine > Prophylactic vaccine, anti-infective	Recurrence	2022-04-01	2022-04-01	Africa	Egypt	1	Recurrence
437350	Multi-center, maintenance therapy of multi-antigen autologous immune cell injection (MASCT-I) combined with best supportive care (BSC) versus best supportive care (BSC) for patients with advanced urothelial carcinoma after benefit from standard first-line chemotherapy Randomized controlled, phase II clinical study	II	Open	Industry, all other pharma	Unspecified	Biological > Cellular > Cell origin > Autologous; Biological > Cellular > Cell type > Antigen-presenting cell > Dendritic cell	Disease Progression Progression-free survival Response evaluation criteria in solid tumors	2023-01-09	2023-01-09	Asia	China	1	Disease Progression Progression-free survival Response evaluation criteria in solid tumors
439535	Single-arm Prospective Treatment of Nectin-4/NKG2DL/FAP-Targeted Hi-TCR-T Cells (secreting IL7, super IL15, CCL21, Anti-PD-1 scFv, Anti-TGF1 scFv) in Locally Advanced/Metastatic Bladder Cancer	I/II	Temporarily Closed	Academic		Biological > Cellular > Cell origin; Biological > Cellular > Cell technology type > T cell receptor; Biological > Gene therapy; Biological > Nucleic acid > Nucleic acid, vector type	Clinical benefit rate Overall response rate - duration Overall response rate Overall survival Progression-free survival	2022-04-19	2022-04-19	Asia	China	1	Clinical benefit rate Overall response rate - duration Overall response rate Overall survival Progression-free survival
445182	A Prospective, Single Center Clinical Study to Examine the Safety and Efficacy of BCG Combined With Tislelizumab as Treatment for BCG-untreated Patients With High-grade Non-muscle-invasive Bladder Cancer	IV	Planned	Academic	Not applicable programmed cell death 1	Biological > Cellular > Cell type > Bacterial cell; Biological > Vaccine > Anticancer, vaccine; Biological > Vaccine > Prophylactic vaccine, anti-infective Biological > Protein > Antibody > Humanized monoclonal antibody; Biological > Protein > Antibody > Monoclonal antibody, other	Disease-free survival Recurrence	2022-10-09	2022-10-09	Asia	China	1	Disease-free survival Recurrence
445192	Investigator Initiated Clinical Trial on the Tolerance, Safety and Preliminary Efficacy of KSH01-TCRT Injection in Solid Tumor Subjects	I	Open	Industry, all other pharma	MAGE family member A4	Biological > Cellular > Cell origin; Biological > Cellular > Cell technology type > T cell receptor > TCR-T cell; Biological > Cellular > Cell type > Blood cell > Leukocyte > Lymphocyte > T cell; Biological > Gene therapy; Biological > Nucleic acid > Nucleic acid, vector type	Common Terminology Criteria for Adverse Events Objective remission rate Safety and Tolerability Treatment Emergent Adverse Events	2022-10-11	2022-10-11	Asia	China	1	Common Terminology Criteria for Adverse Events Objective remission rate Safety and Tolerability Treatment Emergent Adverse Events
459586	A Proof of Concept Study of exoSTING in Combination with Immune checkpoint inhibitor or Chemotherapy in Patients with Muscle Invasive Bladder Cancer	I	Planned	Industry, all other pharma	NRAS proto-oncogene, GTPase; transmembrane protein 173	Biological > Cellular > Cell type > Exosome		other		(N/A)
477491	A Clinical Study of N-LIfT (HSC) in Patients with Bladder, Colorectal Cancer and Gastric Cancer	I	Planned	Industry, all other pharma	Unspecified	Biological > Cellular > Cell origin > Allogeneic; Biological > Cellular > Cell type > Stem cell > Hematopoietic stem cell		other		(N/A)
478033	A Phase I, Multi-center Clinical Study Is Designed to Evaluate the Safety, Determine the Recommended Dose for Phase II, and Assess Preliminary Anti-tumor Activity in Subjects with Solid Tumors That Have Progressed Following Available Standard Treatment, or for Whom No Standard Treatment Exists	I	Planned	Industry, all other pharma	Unspecified	Biological > Cellular > Cell origin > Autologous; Biological > Cellular > Cell type; Biological > Vaccine > Anticancer, vaccine		2024-12-01	2024-12-01	Americas; North America	United States	1
478118	A Phase Ib/II, Dose Expansion, Open-label Study to Evaluate Safety and Anti-tumor Activity, of Intravesical Instillation of TARA-002 in Adults With High-grade Non-muscle Invasive Bladder Cancer	I/II	Open	Industry, all other pharma	toll like receptor 4	Biological > Cellular > Cell origin; Biological > Cellular > Cell type	Complete response	2023-09-15	2023-09-15	Americas; Asia; Eastern Europe; Europe; North America; South America; Western Europe	Argentina; Canada; Japan; Romania; Spain; Ukraine; United States	7	Complete response
479672	MYE Symphony: A Phase 1, Open-Label, First-in-Human, Dose Escalation Study to Investigate the Safety, Pharmacokinetics, Pharmacodynamics and Preliminary Efficacy of MT-302 in Adults With Advanced or Metastatic Epithelial Tumors	I	Open	Industry, all other pharma	tumor associated calcium signal transducer 2	Biological > Cellular > Cell technology type > Chimaeric antigen receptor; Biological > Gene therapy; Small molecule	Adverse Events Dose-limiting toxicities Maximum tolerated dose Safety and Tolerability	2023-09-12	2023-09-12	Australia/Oceania	Australia	1	Adverse Events Dose-limiting toxicities Maximum tolerated dose Safety and Tolerability
481162	A Single-arm, Open-label, Dose-escalation/Expansion, Early-phase Clinical Study of Anti-CD70 CAR-T Cell Injection in Patients With CD70-positive Advanced Urological Neoplasms	I	Open	Academic Industry, all other pharma	CD70 molecule	Biological > Cellular > Cell origin > Autologous; Biological > Cellular > Cell technology type > Chimaeric antigen receptor > CAR-T cell; Biological > Cellular > Cell type > Blood cell > Leukocyte > Lymphocyte > T cell; Biological > Gene therapy; Biological > Nucleic acid > Nucleic acid, vector type	Adverse Events Dose-limiting toxicities Maximum tolerated dose Serious Adverse Events	2023-07-31	2023-07-31	Asia	China	1	Adverse Events Dose-limiting toxicities Maximum tolerated dose Serious Adverse Events
484210	Clinical Study on the Prevention of Recurrent Bladder Cancer After Renal Pelvis Carcinoma Operation	II	Planned	Academic	Not applicable	Biological > Cellular > Cell type > Bacterial cell; Biological > Vaccine > Anticancer, vaccine; Biological > Vaccine > Prophylactic vaccine, anti-infective Small molecule > Synthetic small molecule	Disease-free survival Overall survival Progression-free survival Recurrence	2023-09-01	2023-09-01	Asia	China	1	Disease-free survival Overall survival Progression-free survival Recurrence
488487	A Clinical Study on the Observation and Evaluation on the Safety and Efficacy of T60c Injection in the Treatment of Patients With Advanced Solid Tumors	I/II	Planned	Academic		Biological > Cellular > Cell technology type > Chimaeric antigen receptor > CAR-T cell; Biological > Nucleic acid > Nucleic acid, vector type > Viral vector > Lentivirus	Clinical benefit rate Complete response Overall response rate Partial response	2023-10-01	2023-10-01	Asia	China	1	Clinical benefit rate Complete response Overall response rate Partial response
488488	A Clinical Study on the Observation and Evaluation on the Safety and Efficacy of c610 Injection in the Treatment of Patients With Advanced Solid Tumors	I/II	Planned	Academic		Biological > Cellular > Cell type > Blood cell > Peripheral blood cell; Small molecule > Synthetic small molecule	Clinical benefit rate Complete response Dose-limiting toxicities Maximum tolerated dose Objective remission rate Overall response rate Partial response Response evaluation criteria in solid tumors Safety and Tolerability	2023-10-01	2023-10-01	(N/A)			Clinical benefit rate Complete response Dose-limiting toxicities Maximum tolerated dose Objective remission rate Overall response rate Partial response Response evaluation criteria in solid tumors Safety and Tolerability
489934	Phase I Clinical Trial to Evaluate the Safety and Tolerability of BCG for Therapeutic Use in Preventing Postoperative Recurrence of Non-muscular Invasive Bladder Cancer in People Aged 18 and Over	I	Completed	Industry, all other pharma	Unspecified	Biological > Cellular > Cell type > Bacterial cell; Biological > Vaccine > Anticancer, vaccine	Adverse Events Cardiac Telemetry Recurrence Safety and Tolerability Serious Adverse Events Vital signs	2023-11-15	2023-11-15	Asia	China	1	Adverse Events Cardiac Telemetry Recurrence Safety and Tolerability Serious Adverse Events Vital signs	Completed, Outcome unknown
497458	A Phase I/I b Study Evaluating the Safety, Pharmacology, and Clinical Effect of ZH9 Treatment in Patients With Non-Muscle Invasive Bladder Cancer	I	Open	Industry, all other pharma	Unspecified	Biological > Cellular > Cell type > Bacterial cell	Common Terminology Criteria for Adverse Events Dose-limiting toxicities	2024-01-08	2024-01-08	Americas; North America	United States	1	Common Terminology Criteria for Adverse Events Dose-limiting toxicities
498242	A Prospective, Open, Single-center Clinical Study of Disitamab Vedotin Combined With BCG Therapy in HER2-expressing High-risk Non-muscle Invasive Bladder Cancer	II	Completed	Academic	Not applicable erb-b2 receptor tyrosine kinase 2	Biological > Cellular > Cell type > Bacterial cell; Biological > Vaccine > Anticancer, vaccine; Biological > Vaccine > Prophylactic vaccine, anti-infective Biological > Protein > Antibody > Antibody-drug conjugate; Biological > Protein > Antibody > Monoclonal antibody, other; Small molecule > Synthetic small molecule	Event-free survival	2023-12-18	2023-12-18	Asia	China	1	Event-free survival	Completed, Positive outcome/primary endpoint(s) met
511589	A Phase I Clinical Study to Investigate the Safety and Tolerance of Therapeutic Bacillus Calmette-Guerin( BCG) in Postoperative Adjuvant Therapy in Subjects With Moderate to High-risk Non-muscular Invasive Bladder Cancer (NMIBC)	I	Completed	Industry, all other pharma Academic	Not applicable	Biological > Cellular > Cell type > Bacterial cell; Biological > Vaccine > Anticancer, vaccine; Biological > Vaccine > Prophylactic vaccine, anti-infective	Cardiac Telemetry Leukocyte count Liver function Partial thromboplastin time Platelet count Safety and Tolerability Serious Adverse Events Treatment Emergent Adverse Events Urine albumin level Vital signs	2022-11-11	2022-11-11	Asia	China	1	Cardiac Telemetry Leukocyte count Liver function Partial thromboplastin time Platelet count Safety and Tolerability Serious Adverse Events Treatment Emergent Adverse Events Urine albumin level Vital signs	Completed, Outcome unknown
522163	BCG + MMC: Adding Mitomycin C to BCG as Adjuvant Intravesical Therapy for High-risk, Non-muscle-invasive Bladder Cancer: a Randomised Phase III Trial	III	Closed	Academic Academic Academic	Not applicable	Biological > Cellular > Cell type > Bacterial cell; Biological > Vaccine > Anticancer, vaccine; Biological > Vaccine > Prophylactic vaccine, anti-infective Small molecule > Synthetic small molecule	Disease-free survival	2020-12-10	2020-12-10	Europe; Western Europe	United Kingdom	1	Disease-free survival
541840	Exploratory Study to Evaluate the Safety and Preliminary Efficacy of Anti-HER2 CAR-T Cell Injection in Patients With HER2-positive Advanced Malignant Solid Tumors	II	Open	Industry, all other pharma Academic	erb-b2 receptor tyrosine kinase 2	Biological > Cellular > Cell technology type > Chimaeric antigen receptor > CAR-T cell; Biological > Cellular > Cell type > Blood cell > Leukocyte > Lymphocyte > T cell; Biological > Gene therapy; Biological > Nucleic acid > Nucleic acid, vector type	Adverse Events Dose-limiting toxicities Maximum tolerated dose	2024-11-30	2024-11-30	Asia	China	1	Adverse Events Dose-limiting toxicities Maximum tolerated dose
542194	An Exploratory Study on the Safety, Tolerability and Preliminary Efficacy of UTLNY802 Cell Injection in HLA-A2+ Patients with Advanced Malignant Solid Tumors with Positive NY-ESO-1 Expression.	I	Planned	Industry, all other pharma	cancer/testis antigen 1B	Biological > Cellular > Cell technology type > T cell receptor > TCR-T cell; Biological > Cellular > Cell type > Blood cell > Leukocyte > Lymphocyte > T cell; Biological > Gene therapy; Biological > Nucleic acid > Nucleic acid, vector type	Safety and Tolerability	other		Asia	China	1	Safety and Tolerability
549909	A Randomized, Double-blind, Active-controlled, Multicenter Phase III Clinical Trial Evaluating the Efficacy and Safety of Therapeutic BCG for the Prevention of Postoperative Recurrence of Non-muscle-invasive Bladder Cancer in People Aged 18 Years and Older	III	Open	Industry, all other pharma	Unspecified	Biological > Cellular > Cell type > Bacterial cell; Biological > Vaccine > Anticancer, vaccine	Adverse Events Cardiac Telemetry Disease-free survival Overall survival Recurrence Safety and Tolerability Vital signs	2025-04-08	2025-04-08	Asia	China	1	Adverse Events Cardiac Telemetry Disease-free survival Overall survival Recurrence Safety and Tolerability Vital signs
552079	A Randomized Prospective Trial Comparing Bacillus Calmette-Guerin (BCG) RIVM and Russian Strains in Non-Muscle Invasive Bladder Cancer: Efficacy and Side Effects	IV	Completed	Academic	Not applicable	Biological > Cellular > Cell type > Bacterial cell; Biological > Vaccine > Anticancer, vaccine; Biological > Vaccine > Prophylactic vaccine, anti-infective	Disease-free survival Progression-free survival	2019-01-01	2019-01-01	Europe; Western Europe	Turkey	1	Disease-free survival Progression-free survival	Completed, Outcome unknown
567642	Evaluating efficacy and safety of intravesical delivery of Serplulimab combined with Bacillus Calmette-Guérin for the treatment of non-muscle-invasive bladder cancer in high-risk BCG-Naive patients: an open-label, single-arm, single-center clinical study	II	Planned	Academic	Not applicable programmed cell death 1	Biological > Cellular > Cell type > Bacterial cell; Biological > Vaccine > Anticancer, vaccine; Biological > Vaccine > Prophylactic vaccine, anti-infective Biological > Protein > Antibody > Humanized monoclonal antibody	Disease-free survival	2024-08-01	2024-08-01	Asia	China	1	Disease-free survival
579441	Comparative analysis of Bacillus Calmette-Guerin therapy versus immediate radical cystectomy in high risk and very high risk non-Muscle invasive bladder cancer: A European multicenter study	IV	Completed	Academic	Not applicable	Biological > Cellular > Cell type > Bacterial cell; Biological > Vaccine > Anticancer, vaccine; Biological > Vaccine > Prophylactic vaccine, anti-infective Small molecule > Synthetic small molecule	Mortality	2015-07-01	2015-07-01	Europe			Mortality	Completed, Positive outcome/primary endpoint(s) met
